# Supplementary material for: Cellular insights into transposable elements in Alzheimer’s disease
Source: Front Mol Biosci. 2026 Jan 7;12:1642599. doi: 10.3389/fmolb.2025.1642599 (PMC12819740; doi:10.3389/fmolb.2025.1642599)
Supplement: Supplementary file 2 [file DataSheet2.xlsx]

## Sheet: TableS1
Table S1. Demographic and clinical characteristics of study cohort. Single-nucleus RNA sequencing data from prefrontal cortex of 18 individuals (11 AD, 7 controls). GSM_No., GEO accession; Sample_ID, sample identifier; Diagnosis; Sex, biological sex; Age, age at death (years); Clinical.Syndrome, clinical presentation (Dem, dementia; Norm, normal cognition); Tangle.Stage/Braak.Stage, Braak staging…
GSM_No.	Sample_ID	Diagnosis	Sex	Age	Clinical.Syndrome	Tangle.Stage	Braak...Braak.Stage	Neuropath.Dx.1	Neuropath.Dx.2	PMI	APoE	Plaques.Tangles	Braak...Braak.Stage	RIN	Assay
GSM5292840	Sample-17 (snRNA-seq)	AD	female	90	[Dem]	Stage 6	NA	Alzheimer's disease	Unused	3.88	e33	NA	NA	9.3	both
GSM5292841	Sample-19 (snRNA-seq)	AD	female	90	[Dem]	Stage 6	NA	Alzheimer's disease	Unused	4.42	e33	NA	NA	6.8	both
GSM5292842	Sample-22 (snRNA-seq)	AD	male	86	[Dem]	Stage 6	NA	Alzheimer's disease	Hippocampal Sclerosis	4.47	e34	NA	NA	7.5	both
GSM5292843	Sample-27 (snRNA-seq)	AD	male	81	[Dem]	Stage 6	NA	Alzheimer's disease	Unused	2.87	e23	NA	NA	8.8	both
GSM5292844	Sample-33 (snRNA-seq)	AD	male	80	[Dem]	Stage 5	NA	Alzheimer's disease	Unused	3.75	e33	NA	NA	7.3	both
GSM5292845	Sample-37 (snRNA-seq)	AD	female	87	[Dem]	Stage 6	NA	Alzheimer's disease	Meningiom- Left Hemi (frozen tissue from right hemi)	4.25	e34	NA	NA	7	both
GSM5292846	Sample-43 (snRNA-seq)	AD	female	90	[Dem]	Stage 6	NA	Alzheimer's disease	Unused	4.17	NA	NA	NA	8.9	both
GSM5292847	Sample-45 (snRNA-seq)	AD	female	89	[Dem]	Stage 6	NA	Alzheimer's disease	Unused	3.88	e34	NA	NA	7.8	both
GSM5292848	Sample-46 (snRNA-seq)	AD	male	90	[Dem]	Stage 5	NA	Alzheimer's disease	Unused	4.23	e23	NA	NA	7.9	both
GSM5292849	Sample-47 (snRNA-seq)	AD	male	90	[Dem]	Stage 5	NA	Alzheimer's disease	Unused	5	e33	NA	NA	8	both
GSM5292850	Sample-50 (snRNA-seq)	AD	female	89	[Dem]	Stage 6	NA	Alzheimer's disease	Unused	4.08	e33	NA	NA	8.3	both
GSM5292838	Sample-100 (snRNA-seq)	Control	male	79	NA	Stage 2	Stage II	Normal (Mild Braak Changes)	Unused	NA	NA	Mild plaques/tangles found	Stage II	8.7	both
GSM5292851	Sample-52 (snRNA-seq)	Control	male	83	NA	Stage 2	NA	Normal (Mild Braak Changes)	Unused	1.8	e33	NA	NA	7.2	both
GSM5292852	Sample-58 (snRNA-seq)	Control	male	90	[Norm]	Stage 2	NA	Normal (Mild Braak Changes)	Unused	4	e33	NA	NA	8.1	both
GSM5292853	Sample-66 (snRNA-seq)	Control	female	90	[Norm]	Stage 2	NA	Normal (Mild Braak Changes)	Unused	2.92	e33	NA	NA	10	both
GSM5292854	Sample-82 (snRNA-seq)	Control	male	79	NA	NA	NA	Normal - No Pathology Detected	Unused	5	NA	No plaques/tangles found	NA	9	both
GSM5292855	Sample-90 (snRNA-seq)	Control	female	79	NA	Stage 1	Stage 1	Normal (Mild Braak Changes)	Unused	4.25	NA	No plaques, a few tangles in entorhinal cortex and hippocampus	Stage 1	7.3	both
GSM5292856	Sample-96 (snRNA-seq)	Control	male	79	NA	Stage 0	Stage 0	Normal (Mild Braak Changes) *Cerebral Arteriosclerosis	Cerebral Arteriosclerosis	7	NA	No tangles, rare plaques in hippocampus	Stage 0	7.1	both

## Sheet: TableS2
Table S2. Cell type-specific expression of genes and transposable elements. Mean expression percentages for genes (Mean_Gene_Pct) and transposable elements (Mean_TE_Pct) across seven major brain cell types. Values represent percentage of cells expressing each feature type, averaged across all samples. N_cells, total cells analyzed per type. ASC, astrocytes; EX, excitatory neurons; INH, inhibitory…
CellType	Mean_Gene_Pct	Mean_TE_Pct	N_cells
ASC	86.67	13.33	4756
EX	87.8	12.2	6369
INH	88.87	11.13	5962
MG	87.82	12.18	4126
ODC	86.75	13.25	37052
OPC	87.23	12.77	2740
PER/END	88.98	11.02	467

## Sheet: TableS3
Table S3. Differentially expressed transposable elements between AD and Control. Complete list of 508 differentially expressed TE loci identified using Libra with edgeR (FDR < 0.05, |log2FC| ≥ 2.0). cell_type, cell type showing differential expression; gene, TE locus identifier; avg_log2FC, log2 fold change (positive = upregulated in AD); p_val, nominal p-value; p_val_adj, FDR-adjusted p-value; d…
cell_type	gene	avg_logFC	p_val	p_val_adj	de_family	de_method	de_type	chromosome	start	end
ASC	SoloTE-chr7-131184124-131184288-FAM:Alu:SINE-16.4--	5.9633	1.69371e-10	2.52613e-05	pseudobulk	edgeR	LRT	chr7	131184124	131184288
ASC	SoloTE-chr8-86894036-86894360-AluYb8:Alu:SINE-0.7--	-4.402	3.77268e-08	0.00266536	pseudobulk	edgeR	LRT	chr8	86894036	86894360
ASC	SoloTE-chr10-34718681-34718983-AluSx1:Alu:SINE-7.3-+	4.02371	2.18045e-07	0.00944158	pseudobulk	edgeR	LRT	chr10	34718681	34718983
EX	SoloTE-chr6-110700925-110701211-AluSg4:Alu:SINE-6.3-+	7.49436	1.51756e-30	2.03707e-24	pseudobulk	edgeR	LRT	chr6	110700925	110701211
EX	SoloTE-chr6-110701262-110701577-AluYm1:Alu:SINE-9.2-+	7.31677	3.80013e-26	2.55052e-20	pseudobulk	edgeR	LRT	chr6	110701262	110701577
EX	SoloTE-chr5-154893171-154893461-AluSx:Alu:SINE-15.0-+	6.76244	5.58289e-17	1.49882e-11	pseudobulk	edgeR	LRT	chr5	154893171	154893461
EX	SoloTE-chr11-75578934-75580506-ERVL-E-int:ERVL:LTR-31.6-+	6.71606	9.52427e-17	2.13079e-11	pseudobulk	edgeR	LRT	chr11	75578934	75580506
EX	SoloTE-chr10-122180337-122180637-AluY:Alu:SINE-8.6--	5.77011	4.25023e-16	8.1503e-11	pseudobulk	edgeR	LRT	chr10	122180337	122180637
EX	SoloTE-chr15-40860990-40861292-AluSx:Alu:SINE-9.9-+	4.28312	1.49807e-15	2.51364e-10	pseudobulk	edgeR	LRT	chr15	40860990	40861292
EX	SoloTE-chr4-8192511-8192791-AluSg:Alu:SINE-11.0--	6.47062	2.04235e-15	2.86975e-10	pseudobulk	edgeR	LRT	chr4	8192511	8192791
EX	SoloTE-chr10-122180638-122180715-L2b:L2:LINE-34.9-+	6.45421	2.13788e-15	2.86975e-10	pseudobulk	edgeR	LRT	chr10	122180638	122180715
EX	SoloTE-chr5-154892817-154893126-AluSx4:Alu:SINE-11.3-+	5.20234	4.17917e-15	5.09984e-10	pseudobulk	edgeR	LRT	chr5	154892817	154893126
EX	SoloTE-chr17-38867173-38867494-AluSx3:Alu:SINE-7.8--	5.77247	1.97862e-14	2.21331e-09	pseudobulk	edgeR	LRT	chr17	38867173	38867494
EX	SoloTE-chr1-156304534-156304838-AluSx1:Alu:SINE-12.8-+	5.62179	1.39913e-13	1.44469e-08	pseudobulk	edgeR	LRT	chr1	156304534	156304838
EX	SoloTE-chr1-225961885-225962177-AluSg:Alu:SINE-10.2--	4.90354	2.0066e-13	1.92394e-08	pseudobulk	edgeR	LRT	chr1	225961885	225962177
EX	SoloTE-chr1-155308054-155308366-AluSx3:Alu:SINE-7.0--	3.73858	2.19145e-13	1.9611e-08	pseudobulk	edgeR	LRT	chr1	155308054	155308366
EX	SoloTE-chr7-73527700-73528011-AluSx1:Alu:SINE-9.6--	4.49354	4.93498e-13	4.14024e-08	pseudobulk	edgeR	LRT	chr7	73527700	73528011
EX	SoloTE-chr16-30021886-30021966-MIR:MIR:SINE-32.1-+	6.9839	7.42821e-13	5.86536e-08	pseudobulk	edgeR	LRT	chr16	30021886	30021966
EX	SoloTE-chr16-30021967-30022276-AluSx:Alu:SINE-9.7-+	4.76136	9.5384e-13	7.11316e-08	pseudobulk	edgeR	LRT	chr16	30021967	30022276
EX	SoloTE-chr6-27693488-27693795-AluSx3:Alu:SINE-9.6--	4.88814	1.6033e-12	1.13271e-07	pseudobulk	edgeR	LRT	chr6	27693488	27693795
EX	SoloTE-chr1-212830701-212830989-AluSc:Alu:SINE-10.4-+	4.36924	2.09853e-12	1.40846e-07	pseudobulk	edgeR	LRT	chr1	212830701	212830989
EX	SoloTE-chr1-212830390-212830689-AluSc:Alu:SINE-8.0-+	4.82756	3.15989e-12	2.01982e-07	pseudobulk	edgeR	LRT	chr1	212830390	212830689
EX	SoloTE-chr6-157235316-157235614-AluSc5:Alu:SINE-9.4--	3.29131	3.53274e-12	2.15551e-07	pseudobulk	edgeR	LRT	chr6	157235316	157235614
EX	SoloTE-chr11-59561431-59561742-AluSx:Alu:SINE-5.1-+	4.99215	5.46187e-12	3.18767e-07	pseudobulk	edgeR	LRT	chr11	59561431	59561742
EX	SoloTE-chr17-82494999-82495294-AluSp:Alu:SINE-6.4-+	4.18226	9.62249e-12	5.3819e-07	pseudobulk	edgeR	LRT	chr17	82494999	82495294
EX	SoloTE-chr1-156304395-156304533-MER2:TcMar-Tigger:DNA-22.2-+	5.65688	1.50272e-11	8.06857e-07	pseudobulk	edgeR	LRT	chr1	156304395	156304533
EX	SoloTE-chr1-212830990-212831177-AluSx:Alu:SINE-10.1-+	4.476	2.51515e-11	1.25043e-06	pseudobulk	edgeR	LRT	chr1	212830990	212831177
EX	SoloTE-chr5-133943945-133944293-AluSx:Alu:SINE-9.7--	5.58474	2.94524e-11	1.41196e-06	pseudobulk	edgeR	LRT	chr5	133943945	133944293
EX	SoloTE-chr7-143608621-143608859-AluJr:Alu:SINE-14.2-+	-3.37497	3.22379e-11	1.49221e-06	pseudobulk	edgeR	LRT	chr7	143608621	143608859
EX	SoloTE-chr8-42684860-42685164-AluSg:Alu:SINE-8.8-+	4.08678	3.76074e-11	1.68272e-06	pseudobulk	edgeR	LRT	chr8	42684860	42685164
EX	SoloTE-chr3-120387279-120387467-AluJb:Alu:SINE-13.8-+	6.50094	7.79483e-11	3.37524e-06	pseudobulk	edgeR	LRT	chr3	120387279	120387467
EX	SoloTE-chr3-120382364-120383624-L2a:L2:LINE-26.5--	6.47736	9.57738e-11	4.0175e-06	pseudobulk	edgeR	LRT	chr3	120382364	120383624
EX	SoloTE-chr19-39121577-39121878-AluSg:Alu:SINE-7.0--	6.41773	1.50743e-10	5.95137e-06	pseudobulk	edgeR	LRT	chr19	39121577	39121878
EX	SoloTE-chr1-235395845-235396047-L1MA3:L1:LINE-9.5--	6.38357	2.02613e-10	7.55483e-06	pseudobulk	edgeR	LRT	chr1	235395845	235396047
EX	SoloTE-chr3-9802675-9802933-AluSq:Alu:SINE-8.9--	3.71661	2.23993e-10	8.12629e-06	pseudobulk	edgeR	LRT	chr3	9802675	9802933
EX	SoloTE-chr9-33076868-33077171-AluSp:Alu:SINE-5.3-+	3.1601	2.31391e-10	8.17377e-06	pseudobulk	edgeR	LRT	chr9	33076868	33077171
EX	SoloTE-chr2-27140180-27140489-AluSx:Alu:SINE-11.9--	3.87434	2.45673e-10	8.45575e-06	pseudobulk	edgeR	LRT	chr2	27140180	27140489
EX	SoloTE-chr13-31187095-31187410-AluSg:Alu:SINE-8.5-+	4.39302	3.04535e-10	1.02197e-05	pseudobulk	edgeR	LRT	chr13	31187095	31187410
EX	SoloTE-chr12-70286355-70287100-L1MEd:L1:LINE-28.6--	-5.13003	3.60376e-10	1.17986e-05	pseudobulk	edgeR	LRT	chr12	70286355	70287100
EX	SoloTE-chr19-48350641-48350948-AluSz:Alu:SINE-8.8-+	3.71809	4.17631e-10	1.33476e-05	pseudobulk	edgeR	LRT	chr19	48350641	48350948
EX	SoloTE-chr15-80011243-80011546-AluSq2:Alu:SINE-10.5-+	4.0746	4.70523e-10	1.46883e-05	pseudobulk	edgeR	LRT	chr15	80011243	80011546
EX	SoloTE-chr6-27903427-27903739-AluSz6:Alu:SINE-11.2--	4.32942	5.23947e-10	1.59843e-05	pseudobulk	edgeR	LRT	chr6	27903427	27903739
EX	SoloTE-chr3-120385973-120386337-MLT1A0:ERVL-MaLR:LTR-15.1-+	5.28115	5.74944e-10	1.71503e-05	pseudobulk	edgeR	LRT	chr3	120385973	120386337
EX	SoloTE-chr11-447700-447994-AluSx1:Alu:SINE-5.1-+	4.30428	7.6545e-10	2.2254e-05	pseudobulk	edgeR	LRT	chr11	447700	447994
EX	SoloTE-chr11-447297-447621-AluYm1:Alu:SINE-5.3--	2.84048	7.79196e-10	2.2254e-05	pseudobulk	edgeR	LRT	chr11	447297	447621
EX	SoloTE-chr1-208455293-208455602-AluSq2:Alu:SINE-7.7-+	3.76864	8.64787e-10	2.4184e-05	pseudobulk	edgeR	LRT	chr1	208455293	208455602
EX	SoloTE-chr15-45022727-45022979-AluY:Alu:SINE-4.7-+	3.90415	9.39987e-10	2.57505e-05	pseudobulk	edgeR	LRT	chr15	45022727	45022979
EX	SoloTE-chr2-62012328-62012617-AluSp:Alu:SINE-8.3--	3.27326	1.43172e-09	3.84367e-05	pseudobulk	edgeR	LRT	chr2	62012328	62012617
EX	SoloTE-chr1-155307897-155308048-AluSx:Alu:SINE-13.2--	5.16187	1.59088e-09	4.18724e-05	pseudobulk	edgeR	LRT	chr1	155307897	155308048
EX	SoloTE-chr22-22587184-22587474-AluSc5:Alu:SINE-9.6-+	5.09702	2.51795e-09	6.31345e-05	pseudobulk	edgeR	LRT	chr22	22587184	22587474
EX	SoloTE-chr10-28734472-28734772-AluSq:Alu:SINE-10.3--	4.65057	2.46627e-09	6.31345e-05	pseudobulk	edgeR	LRT	chr10	28734472	28734772
EX	SoloTE-chr16-68510492-68510808-AluSq2:Alu:SINE-8.8-+	4.36728	2.56354e-09	6.31345e-05	pseudobulk	edgeR	LRT	chr16	68510492	68510808
EX	SoloTE-chr1-145487870-145488066-AluY:Alu:SINE-4.6--	4.60968	3.21019e-09	7.55988e-05	pseudobulk	edgeR	LRT	chr1	145487870	145488066
EX	SoloTE-chr9-33077245-33077509-AluSq2:Alu:SINE-10.2-+	3.29264	3.18371e-09	7.55988e-05	pseudobulk	edgeR	LRT	chr9	33077245	33077509
EX	SoloTE-chr6-27693170-27693478-AluSp:Alu:SINE-8.7--	5.0524	3.97471e-09	9.19893e-05	pseudobulk	edgeR	LRT	chr6	27693170	27693478
EX	SoloTE-chr10-122180731-122181043-AluSx:Alu:SINE-9.3--	3.33258	4.26732e-09	9.57287e-05	pseudobulk	edgeR	LRT	chr10	122180731	122181043
EX	SoloTE-chr7-107558605-107558928-AluY:Alu:SINE-4.6-+	-3.20018	4.27892e-09	9.57287e-05	pseudobulk	edgeR	LRT	chr7	107558605	107558928
EX	SoloTE-chr18-35885199-35885452-AluSz:Alu:SINE-11.0-+	5.03379	4.79392e-09	0.000103791	pseudobulk	edgeR	LRT	chr18	35885199	35885452
EX	SoloTE-chr17-39493303-39493624-AluSz:Alu:SINE-12.1--	3.9524	4.78163e-09	0.000103791	pseudobulk	edgeR	LRT	chr17	39493303	39493624
EX	SoloTE-chr5-181184635-181184975-AluY:Alu:SINE-6.4-+	3.74186	5.26219e-09	0.000112121	pseudobulk	edgeR	LRT	chr5	181184635	181184975
EX	SoloTE-chr19-57948108-57948444-AluY:Alu:SINE-5.6-+	3.24577	5.38759e-09	0.000112999	pseudobulk	edgeR	LRT	chr19	57948108	57948444
EX	SoloTE-chr17-82495298-82495594-AluJr:Alu:SINE-11.4-+	4.56771	5.63611e-09	0.000116393	pseudobulk	edgeR	LRT	chr17	82495298	82495594
EX	SoloTE-chr4-40039322-40039619-AluSq2:Alu:SINE-10.4-+	5.9732	5.80183e-09	0.000117908	pseudobulk	edgeR	LRT	chr4	40039322	40039619
EX	SoloTE-chr8-110611214-110611523-AluSx1:Alu:SINE-10.7--	5.00952	5.88514e-09	0.000117908	pseudobulk	edgeR	LRT	chr8	110611214	110611523
EX	SoloTE-chr17-58631185-58631459-AluSz6:Alu:SINE-18.6-+	4.5361	7.4259e-09	0.000146588	pseudobulk	edgeR	LRT	chr17	58631185	58631459
EX	SoloTE-chr6-170585940-170586239-AluSx:Alu:SINE-13.7--	5.92105	8.39861e-09	0.000161053	pseudobulk	edgeR	LRT	chr6	170585940	170586239
EX	SoloTE-chr1-235396048-235396357-AluYh3:Alu:SINE-5.8--	3.90155	8.32418e-09	0.000161053	pseudobulk	edgeR	LRT	chr1	235396048	235396357
EX	SoloTE-chr1-146039617-146039893-AluSp:Alu:SINE-6.1-+	4.0296	1.00041e-08	0.000189137	pseudobulk	edgeR	LRT	chr1	146039617	146039893
EX	SoloTE-chr17-8127903-8128213-AluSz6:Alu:SINE-10.6-+	4.21947	1.02466e-08	0.000190408	pseudobulk	edgeR	LRT	chr17	8127903	8128213
EX	SoloTE-chr19-2152260-2152566-AluSx1:Alu:SINE-11.7-+	4.02842	1.0355e-08	0.000190408	pseudobulk	edgeR	LRT	chr19	2152260	2152566
EX	SoloTE-chr11-75578682-75578933-AluSx:Alu:SINE-10.3--	5.8933	1.0808e-08	0.000193438	pseudobulk	edgeR	LRT	chr11	75578682	75578933
EX	SoloTE-chr14-90386696-90386991-AluSz6:Alu:SINE-12.5--	4.49468	1.06733e-08	0.000193438	pseudobulk	edgeR	LRT	chr14	90386696	90386991
EX	SoloTE-chr10-80120358-80120615-AluJb:Alu:SINE-13.2--	5.88133	1.17649e-08	0.000207794	pseudobulk	edgeR	LRT	chr10	80120358	80120615
EX	SoloTE-chr1-159682443-159682757-AluY:Alu:SINE-6.0-+	5.87832	1.20203e-08	0.000208159	pseudobulk	edgeR	LRT	chr1	159682443	159682757
EX	SoloTE-chr1-170531205-170531520-AluSq2:Alu:SINE-6.7-+	3.65676	1.20957e-08	0.000208159	pseudobulk	edgeR	LRT	chr1	170531205	170531520
EX	SoloTE-chr7-138452554-138452884-AluSx1:Alu:SINE-9.8--	5.8431	1.5612e-08	0.000265271	pseudobulk	edgeR	LRT	chr7	138452554	138452884
EX	SoloTE-chr1-156304116-156304394-AluSc:Alu:SINE-5.4-+	3.24901	1.65316e-08	0.000277386	pseudobulk	edgeR	LRT	chr1	156304116	156304394
EX	SoloTE-chr2-96406296-96406606-AluY:Alu:SINE-6.4--	4.8722	1.78923e-08	0.000296511	pseudobulk	edgeR	LRT	chr2	96406296	96406606
EX	SoloTE-chr17-57172665-57172977-AluSx:Alu:SINE-9.6--	5.81947	1.87343e-08	0.000306678	pseudobulk	edgeR	LRT	chr17	57172665	57172977
EX	SoloTE-chr22-30538058-30538362-AluSx:Alu:SINE-12.5-+	4.12662	2.13756e-08	0.0003457	pseudobulk	edgeR	LRT	chr22	30538058	30538362
EX	SoloTE-chr19-40623162-40623474-AluSq2:Alu:SINE-12.8--	3.29491	2.39693e-08	0.000383033	pseudobulk	edgeR	LRT	chr19	40623162	40623474
EX	SoloTE-chr2-27140490-27140911-L1MB7:L1:LINE-16.6--	5.78198	2.46256e-08	0.000388891	pseudobulk	edgeR	LRT	chr2	27140490	27140911
EX	SoloTE-chr16-70574488-70574792-AluSz6:Alu:SINE-18.0--	4.8066	2.93727e-08	0.000458464	pseudobulk	edgeR	LRT	chr16	70574488	70574792
EX	SoloTE-chr13-31188975-31189285-AluSq2:Alu:SINE-13.8-+	4.81207	2.99792e-08	0.000462552	pseudobulk	edgeR	LRT	chr13	31188975	31189285
EX	SoloTE-chr6-170607299-170607904-L1MC3:L1:LINE-20.6--	5.73949	3.2981e-08	0.000503084	pseudobulk	edgeR	LRT	chr6	170607299	170607904
EX	SoloTE-chr6-170606729-170607293-MER34C-:ERV1:LTR-15.4--	5.73753	3.3954e-08	0.000512106	pseudobulk	edgeR	LRT	chr6	170606729	170607293
EX	SoloTE-chr3-80907790-80911136-L1PA7:L1:LINE-10.0-+	-4.28523	3.765e-08	0.000552403	pseudobulk	edgeR	LRT	chr3	80907790	80911136
EX	SoloTE-chr15-41544448-41544749-AluSx1:Alu:SINE-6.6--	2.91089	3.82718e-08	0.000552403	pseudobulk	edgeR	LRT	chr15	41544448	41544749
EX	SoloTE-chr3-128697895-128698196-AluSx4:Alu:SINE-6.6--	2.69426	3.80801e-08	0.000552403	pseudobulk	edgeR	LRT	chr3	128697895	128698196
EX	SoloTE-chr8-144623079-144623446-L1MEd:L1:LINE-26.1-+	4.34167	3.89074e-08	0.000555602	pseudobulk	edgeR	LRT	chr8	144623079	144623446
EX	SoloTE-chr17-38678163-38678449-AluSx:Alu:SINE-8.7--	4.07398	4.01787e-08	0.000567717	pseudobulk	edgeR	LRT	chr17	38678163	38678449
EX	SoloTE-chr20-53750310-53750614-AluSq2:Alu:SINE-9.5--	4.72714	5.81953e-08	0.000805334	pseudobulk	edgeR	LRT	chr20	53750310	53750614
EX	SoloTE-chr4-9164407-9164642-AluJr:Alu:SINE-15.7-+	-4.00979	6.04427e-08	0.0008279	pseudobulk	edgeR	LRT	chr4	9164407	9164642
EX	SoloTE-chr1-212831187-212831490-AluJo:Alu:SINE-15.5-+	4.02036	6.35756e-08	0.000862015	pseudobulk	edgeR	LRT	chr1	212831187	212831490
EX	SoloTE-chr12-120530301-120530583-AluSx:Alu:SINE-12.4-+	5.61522	8.19823e-08	0.00108958	pseudobulk	edgeR	LRT	chr12	120530301	120530583
EX	SoloTE-chr6-3053985-3054278-AluSx1:Alu:SINE-8.8-+	3.77714	8.31933e-08	0.00109483	pseudobulk	edgeR	LRT	chr6	3053985	3054278
EX	SoloTE-chr1-18008630-18008967-AluJb:Alu:SINE-10.7-+	5.60744	8.55848e-08	0.00111537	pseudobulk	edgeR	LRT	chr1	18008630	18008967
EX	SoloTE-chr3-9802945-9803182-AluY:Alu:SINE-5.0--	3.01293	8.81714e-08	0.00113803	pseudobulk	edgeR	LRT	chr3	9802945	9803182
EX	SoloTE-chr10-68527828-68528117-AluSx4:Alu:SINE-8.3-+	3.23278	1.02376e-07	0.00130879	pseudobulk	edgeR	LRT	chr10	68527828	68528117
EX	SoloTE-chr2-36797345-36797830-L2c:L2:LINE-31.6--	5.57956	1.09655e-07	0.00137563	pseudobulk	edgeR	LRT	chr2	36797345	36797830
EX	SoloTE-chr17-38959301-38959608-AluSz:Alu:SINE-12.0-+	5.57189	1.09284e-07	0.00137563	pseudobulk	edgeR	LRT	chr17	38959301	38959608
EX	SoloTE-chr1-11011022-11011271-AluSx:Alu:SINE-10.8-+	4.63956	1.1449e-07	0.00141639	pseudobulk	edgeR	LRT	chr1	11011022	11011271
EX	SoloTE-chr1-9899482-9899763-AluSc:Alu:SINE-11.0-+	4.20893	1.15013e-07	0.00141639	pseudobulk	edgeR	LRT	chr1	9899482	9899763
EX	SoloTE-chr8-57805286-57805594-AluSz:Alu:SINE-8.7-+	3.93116	1.20512e-07	0.00147061	pseudobulk	edgeR	LRT	chr8	57805286	57805594
EX	SoloTE-chr10-97336215-97336648-L1ME4c:L1:LINE-31.2--	5.55425	1.23669e-07	0.00149269	pseudobulk	edgeR	LRT	chr10	97336215	97336648
EX	SoloTE-chr1-181179037-181179351-AluY:Alu:SINE-7.9--	3.7523	1.25657e-07	0.00149269	pseudobulk	edgeR	LRT	chr1	181179037	181179351
EX	SoloTE-chr10-121946804-121947079-Charlie21a:hAT-Charlie:DNA-28.2--	4.61174	1.39511e-07	0.00162083	pseudobulk	edgeR	LRT	chr10	121946804	121947079
EX	SoloTE-chr1-181179352-181179759-MLT2C1:ERVL:LTR-17.5-+	4.18449	1.3929e-07	0.00162083	pseudobulk	edgeR	LRT	chr1	181179352	181179759
EX	SoloTE-chr13-31194492-31194606-MIRb:MIR:SINE-27.5-+	4.18375	1.40067e-07	0.00162083	pseudobulk	edgeR	LRT	chr13	31194492	31194606
EX	SoloTE-chr3-120355009-120355888-L1MB8:L1:LINE-15.3-+	4.61564	1.43779e-07	0.00164956	pseudobulk	edgeR	LRT	chr3	120355009	120355888
EX	SoloTE-chr3-120380465-120382057-L2a:L2:LINE-26.4--	4.18252	1.51218e-07	0.00172021	pseudobulk	edgeR	LRT	chr3	120380465	120382057
EX	SoloTE-chr2-36571724-36572044-AluSx:Alu:SINE-10.0-+	-3.34229	1.54554e-07	0.00174338	pseudobulk	edgeR	LRT	chr2	36571724	36572044
EX	SoloTE-chr15-22837744-22838048-AluSg:Alu:SINE-8.5--	3.72087	1.58075e-07	0.00176824	pseudobulk	edgeR	LRT	chr15	22837744	22838048
EX	SoloTE-chr1-156892754-156893058-AluSx1:Alu:SINE-7.9--	5.50386	1.73638e-07	0.00189496	pseudobulk	edgeR	LRT	chr1	156892754	156893058
EX	SoloTE-chr15-78267781-78267858-L1ME4c:L1:LINE-17.3--	4.58569	1.72819e-07	0.00189496	pseudobulk	edgeR	LRT	chr15	78267781	78267858
EX	SoloTE-chr1-153987226-153987545-AluY:Alu:SINE-5.0-+	3.89151	1.8172e-07	0.00195958	pseudobulk	edgeR	LRT	chr1	153987226	153987545
EX	SoloTE-chr3-190424650-190424914-AluSx1:Alu:SINE-11.7-+	3.06417	1.82479e-07	0.00195958	pseudobulk	edgeR	LRT	chr3	190424650	190424914
EX	SoloTE-chr7-102360397-102360721-AluSz6:Alu:SINE-12.0-+	-3.53022	1.86457e-07	0.00196825	pseudobulk	edgeR	LRT	chr7	102360397	102360721
EX	SoloTE-chr13-31171748-31172050-AluSq:Alu:SINE-6.3-+	3.36612	1.85605e-07	0.00196825	pseudobulk	edgeR	LRT	chr13	31171748	31172050
EX	SoloTE-chr17-40175223-40175531-AluSq:Alu:SINE-11.7--	3.21711	1.87685e-07	0.00196825	pseudobulk	edgeR	LRT	chr17	40175223	40175531
EX	SoloTE-chr16-60164088-60164424-L1PA5:L1:LINE-5.1-+	4.14224	1.89417e-07	0.00197101	pseudobulk	edgeR	LRT	chr16	60164088	60164424
EX	SoloTE-chr1-19919473-19919784-AluY:Alu:SINE-4.5-+	2.86033	1.94917e-07	0.00201264	pseudobulk	edgeR	LRT	chr1	19919473	19919784
EX	SoloTE-chr6-28837820-28838120-AluY:Alu:SINE-6.6-+	2.92386	2.06774e-07	0.00210272	pseudobulk	edgeR	LRT	chr6	28837820	28838120
EX	SoloTE-chr8-27169944-27171617-L1MEg:L1:LINE-23.9--	4.5569	2.10216e-07	0.00212165	pseudobulk	edgeR	LRT	chr8	27169944	27171617
EX	SoloTE-chr15-99734089-99734405-AluSg7:Alu:SINE-4.7-+	3.27724	2.15058e-07	0.00215432	pseudobulk	edgeR	LRT	chr15	99734089	99734405
EX	SoloTE-chr19-4788527-4788836-AluSz:Alu:SINE-11.6-+	4.55328	2.22553e-07	0.00221289	pseudobulk	edgeR	LRT	chr19	4788527	4788836
EX	SoloTE-chr10-2314036-2314344-AluSx1:Alu:SINE-10.4-+	4.54701	2.30865e-07	0.00227866	pseudobulk	edgeR	LRT	chr10	2314036	2314344
EX	SoloTE-chr10-117756582-117756895-AluSq2:Alu:SINE-8.6-+	3.01916	2.33813e-07	0.0022909	pseudobulk	edgeR	LRT	chr10	117756582	117756895
EX	SoloTE-chr13-31172844-31172994-MIRb:MIR:SINE-32.9-+	5.45752	2.39355e-07	0.00232822	pseudobulk	edgeR	LRT	chr13	31172844	31172994
EX	SoloTE-chr4-151030297-151030597-AluSq2:Alu:SINE-10.6-+	5.44022	2.66767e-07	0.00255778	pseudobulk	edgeR	LRT	chr4	151030297	151030597
EX	SoloTE-chr7-128103201-128103509-AluSc:Alu:SINE-11.0--	2.79053	2.6904e-07	0.00256128	pseudobulk	edgeR	LRT	chr7	128103201	128103509
EX	SoloTE-chr3-120387018-120387185-MIRb:MIR:SINE-31.1-+	4.52129	2.75512e-07	0.00260442	pseudobulk	edgeR	LRT	chr3	120387018	120387185
EX	SoloTE-chr7-73527526-73527699-AluJo:Alu:SINE-13.0--	4.07052	3.14226e-07	0.00290703	pseudobulk	edgeR	LRT	chr7	73527526	73527699
EX	SoloTE-chr15-22838059-22838357-AluY:Alu:SINE-6.7--	3.30286	3.12726e-07	0.00290703	pseudobulk	edgeR	LRT	chr15	22838059	22838357
EX	SoloTE-chr11-90194961-90195288-L1MEg2:L1:LINE-33.1-+	2.2036	3.16186e-07	0.00290703	pseudobulk	edgeR	LRT	chr11	90194961	90195288
EX	SoloTE-chr6-46734541-46734849-AluSc8:Alu:SINE-11.0-+	3.30027	3.18392e-07	0.0029074	pseudobulk	edgeR	LRT	chr6	46734541	46734849
EX	SoloTE-chr17-38678450-38678676-L1MB7:L1:LINE-20.2--	4.49822	3.30651e-07	0.00299894	pseudobulk	edgeR	LRT	chr17	38678450	38678676
EX	SoloTE-chr19-46429547-46429853-AluSx:Alu:SINE-13.0--	5.40776	3.36966e-07	0.00302895	pseudobulk	edgeR	LRT	chr19	46429547	46429853
EX	SoloTE-chr19-6779044-6779352-AluJr:Alu:SINE-13.3--	5.40316	3.39672e-07	0.00302895	pseudobulk	edgeR	LRT	chr19	6779044	6779352
EX	SoloTE-chr2-96469903-96470288-L1ME3Cz:L1:LINE-29.2--	3.28673	3.40729e-07	0.00302895	pseudobulk	edgeR	LRT	chr2	96469903	96470288
EX	SoloTE-chr11-64213556-64213861-AluSp:Alu:SINE-8.5--	5.40038	3.457e-07	0.00305292	pseudobulk	edgeR	LRT	chr11	64213556	64213861
EX	SoloTE-chr11-6427277-6427557-AluJr:Alu:SINE-17.1--	5.39888	3.51563e-07	0.00308441	pseudobulk	edgeR	LRT	chr11	6427277	6427557
EX	SoloTE-chr16-21310362-21311447-L1M3e:L1:LINE-16.4--	4.0579	3.57503e-07	0.00310881	pseudobulk	edgeR	LRT	chr16	21310362	21311447
EX	SoloTE-chr5-32544778-32545080-AluSp:Alu:SINE-8.6--	4.05662	3.58977e-07	0.00310881	pseudobulk	edgeR	LRT	chr5	32544778	32545080
EX	SoloTE-chr3-194764125-194764408-AluSz:Alu:SINE-9.5--	5.38976	3.71572e-07	0.00317689	pseudobulk	edgeR	LRT	chr3	194764125	194764408
EX	SoloTE-chr12-70287126-70287191-L1MEd:L1:LINE-20.6--	-4.396	4.21396e-07	0.0035626	pseudobulk	edgeR	LRT	chr12	70287126	70287191
EX	SoloTE-chr19-48650009-48650297-AluYc:Alu:SINE-5.9-+	3.45826	4.21993e-07	0.0035626	pseudobulk	edgeR	LRT	chr19	48650009	48650297
EX	SoloTE-chr10-121946671-121946801-AluJb:Alu:SINE-17.1--	5.37144	4.28041e-07	0.00359108	pseudobulk	edgeR	LRT	chr10	121946671	121946801
EX	SoloTE-chr10-67855393-67855694-AluSp:Alu:SINE-8.3--	3.45127	4.49643e-07	0.00374888	pseudobulk	edgeR	LRT	chr10	67855393	67855694
EX	SoloTE-chr6-162618-163052-L1MB2:L1:LINE-17.6-+	2.51758	4.81261e-07	0.00398773	pseudobulk	edgeR	LRT	chr6	162618	163052
EX	SoloTE-chr1-225961536-225961703-MIRb:MIR:SINE-33.8-+	5.34674	4.89346e-07	0.00402984	pseudobulk	edgeR	LRT	chr1	225961536	225961703
EX	SoloTE-chr15-85711221-85711714-L1ME5:L1:LINE-29.6--	3.07755	5.36429e-07	0.00436404	pseudobulk	edgeR	LRT	chr15	85711221	85711714
EX	SoloTE-chr19-2152567-2152592-L2b:L2:LINE-33.8--	5.3272	5.54411e-07	0.00448315	pseudobulk	edgeR	LRT	chr19	2152567	2152592
EX	SoloTE-chr1-148061001-148061177-AluY:Alu:SINE-4.7--	3.42614	5.8662e-07	0.0047152	pseudobulk	edgeR	LRT	chr1	148061001	148061177
EX	SoloTE-chr15-92781365-92781661-AluSx:Alu:SINE-9.4-+	4.4126	6.03844e-07	0.00482475	pseudobulk	edgeR	LRT	chr15	92781365	92781661
EX	SoloTE-chr10-80117739-80118043-AluSq:Alu:SINE-12.1--	5.31677	6.14733e-07	0.00485397	pseudobulk	edgeR	LRT	chr10	80117739	80118043
EX	SoloTE-chr15-42494500-42494816-AluSq2:Alu:SINE-8.5--	2.9354	6.12902e-07	0.00485397	pseudobulk	edgeR	LRT	chr15	42494500	42494816
EX	SoloTE-chr19-2152903-2152950-L1M5:L1:LINE-16.7-+	5.30371	6.42926e-07	0.00501181	pseudobulk	edgeR	LRT	chr19	2152903	2152950
EX	SoloTE-chr10-80135322-80135638-AluSz:Alu:SINE-10.1--	3.41314	6.39397e-07	0.00501181	pseudobulk	edgeR	LRT	chr10	80135322	80135638
EX	SoloTE-chr11-62841037-62841341-AluSc:Alu:SINE-9.2-+	4.40264	6.55275e-07	0.00502626	pseudobulk	edgeR	LRT	chr11	62841037	62841341
EX	SoloTE-chr13-31174613-31174906-AluSz:Alu:SINE-10.2-+	3.21811	6.53822e-07	0.00502626	pseudobulk	edgeR	LRT	chr13	31174613	31174906
EX	SoloTE-chr12-51971826-51971974-MIR3:MIR:SINE-26.9--	-4.42172	6.63434e-07	0.00505993	pseudobulk	edgeR	LRT	chr12	51971826	51971974
EX	SoloTE-chr16-30022390-30022678-AluJr:Alu:SINE-13.8-+	3.53535	6.75779e-07	0.00512497	pseudobulk	edgeR	LRT	chr16	30022390	30022678
EX	SoloTE-chr19-4790371-4790438-L1ME1:L1:LINE-25.7-+	5.29139	6.97383e-07	0.00522972	pseudobulk	edgeR	LRT	chr19	4790371	4790438
EX	SoloTE-chr7-73528012-73528151-AluJo:Alu:SINE-13.0--	3.53426	6.95298e-07	0.00522972	pseudobulk	edgeR	LRT	chr7	73528012	73528151
EX	SoloTE-chr19-3812797-3813100-AluSx:Alu:SINE-9.9-+	4.38485	7.30746e-07	0.00538958	pseudobulk	edgeR	LRT	chr19	3812797	3813100
EX	SoloTE-chr8-140495329-140495636-AluSp:Alu:SINE-9.4--	2.92936	7.29782e-07	0.00538958	pseudobulk	edgeR	LRT	chr8	140495329	140495636
EX	SoloTE-chrX-41266089-41266392-AluSz6:Alu:SINE-9.2-+	5.28011	7.54257e-07	0.00553258	pseudobulk	edgeR	LRT	chrX	41266089	41266392
EX	SoloTE-chr3-80494892-80495268-MLT1B:ERVL-MaLR:LTR-22.8--	-4.2788	7.95539e-07	0.00580368	pseudobulk	edgeR	LRT	chr3	80494892	80495268
EX	SoloTE-chr17-38026845-38027116-AluJb:Alu:SINE-17.6-+	-4.23748	8.07261e-07	0.00585736	pseudobulk	edgeR	LRT	chr17	38026845	38027116
EX	SoloTE-chr2-26784208-26784443-AluSx3:Alu:SINE-14.7--	5.26515	8.2759e-07	0.00595189	pseudobulk	edgeR	LRT	chr2	26784208	26784443
EX	SoloTE-chr9-122913513-122913806-AluSq2:Alu:SINE-7.1--	2.71772	8.39437e-07	0.00599363	pseudobulk	edgeR	LRT	chr9	122913513	122913806
EX	SoloTE-chr8-81721523-81721834-AluSp:Alu:SINE-9.3-+	4.36364	8.44451e-07	0.00599753	pseudobulk	edgeR	LRT	chr8	81721523	81721834
EX	SoloTE-chr18-49460833-49461145-AluSc:Alu:SINE-12.8-+	4.35808	8.57223e-07	0.0060562	pseudobulk	edgeR	LRT	chr18	49460833	49461145
EX	SoloTE-chr9-88646130-88646432-AluY:Alu:SINE-5.9-+	3.27688	8.65202e-07	0.00608056	pseudobulk	edgeR	LRT	chr9	88646130	88646432
EX	SoloTE-chrY-5323188-5323496-AluSp:Alu:SINE-10.3--	-2.9749	8.92117e-07	0.00623706	pseudobulk	edgeR	LRT	chrY	5323188	5323496
EX	SoloTE-chr1-200563981-200564279-AluSx1:Alu:SINE-8.0-+	3.93213	9.39144e-07	0.00653182	pseudobulk	edgeR	LRT	chr1	200563981	200564279
EX	SoloTE-chr1-235395537-235395844-AluSx:Alu:SINE-12.0--	3.91946	9.46727e-07	0.0065435	pseudobulk	edgeR	LRT	chr1	235395537	235395844
EX	SoloTE-chr13-31164159-31164318-AluJo:Alu:SINE-17.5-+	3.67533	9.55448e-07	0.0065435	pseudobulk	edgeR	LRT	chr13	31164159	31164318
EX	SoloTE-chr22-31670270-31670567-AluY:Alu:SINE-7.4--	3.37361	9.55337e-07	0.0065435	pseudobulk	edgeR	LRT	chr22	31670270	31670567
EX	SoloTE-chr13-31175528-31175832-AluYj4:Alu:SINE-8.2-+	2.82192	9.78443e-07	0.00666697	pseudobulk	edgeR	LRT	chr13	31175528	31175832
EX	SoloTE-chr12-10211957-10212242-AluSp:Alu:SINE-7.3--	3.92595	9.91475e-07	0.00672166	pseudobulk	edgeR	LRT	chr12	10211957	10212242
EX	SoloTE-chr18-57622260-57622559-AluSg:Alu:SINE-6.0--	3.92692	1.00549e-06	0.00676719	pseudobulk	edgeR	LRT	chr18	57622260	57622559
EX	SoloTE-chr1-116371285-116371594-AluSc5:Alu:SINE-9.3--	3.66836	1.00827e-06	0.00676719	pseudobulk	edgeR	LRT	chr1	116371285	116371594
EX	SoloTE-chr16-30022687-30022987-AluSx1:Alu:SINE-13.0-+	3.91985	1.02823e-06	0.00686682	pseudobulk	edgeR	LRT	chr16	30022687	30022987
EX	SoloTE-chr10-62996065-62996376-AluJb:Alu:SINE-17.0-+	5.22692	1.04075e-06	0.00691602	pseudobulk	edgeR	LRT	chr10	62996065	62996376
EX	SoloTE-chr7-151413941-151414245-AluSq2:Alu:SINE-8.2-+	3.34865	1.08242e-06	0.00715749	pseudobulk	edgeR	LRT	chr7	151413941	151414245
EX	SoloTE-chr19-46432878-46433243-L1MA2:L1:LINE-11.1--	5.22297	1.11441e-06	0.00729711	pseudobulk	edgeR	LRT	chr19	46432878	46433243
EX	SoloTE-chr14-69788846-69789709-L1MB7:L1:LINE-15.5-+	2.75374	1.11054e-06	0.00729711	pseudobulk	edgeR	LRT	chr14	69788846	69789709
EX	SoloTE-chr6-170587359-170587440-MER4B:ERV1:LTR-18.5-+	5.20581	1.15015e-06	0.0074946	pseudobulk	edgeR	LRT	chr6	170587359	170587440
EX	SoloTE-chr17-8127590-8127885-AluSx:Alu:SINE-5.4-+	3.90836	1.16197e-06	0.00750022	pseudobulk	edgeR	LRT	chr17	8127590	8127885
EX	SoloTE-chr19-35120132-35120439-AluSz:Alu:SINE-11.0--	3.90293	1.16219e-06	0.00750022	pseudobulk	edgeR	LRT	chr19	35120132	35120439
EX	SoloTE-chr13-31186200-31186475-AluSx:Alu:SINE-11.6-+	4.31376	1.19215e-06	0.00758492	pseudobulk	edgeR	LRT	chr13	31186200	31186475
EX	SoloTE-chr12-43831547-43831842-AluSx4:Alu:SINE-10.5--	3.46875	1.19051e-06	0.00758492	pseudobulk	edgeR	LRT	chr12	43831547	43831842
EX	SoloTE-chr3-120392209-120392526-L1ME4b:L1:LINE-24.7-+	5.21037	1.2643e-06	0.00800526	pseudobulk	edgeR	LRT	chr3	120392209	120392526
EX	SoloTE-chr7-1139340-1139816-MLT1F2:ERVL-MaLR:LTR-23.7--	3.13613	1.30516e-06	0.0082224	pseudobulk	edgeR	LRT	chr7	1139340	1139816
EX	SoloTE-chr8-134057197-134057504-AluSq2:Alu:SINE-13.8--	2.76647	1.31085e-06	0.0082224	pseudobulk	edgeR	LRT	chr8	134057197	134057504
EX	SoloTE-chr11-72468342-72468633-AluSg:Alu:SINE-13.0-+	5.18277	1.36448e-06	0.00851902	pseudobulk	edgeR	LRT	chr11	72468342	72468633
EX	SoloTE-chr9-85949282-85949592-AluSq2:Alu:SINE-8.7--	3.87372	1.40616e-06	0.00873858	pseudobulk	edgeR	LRT	chr9	85949282	85949592
EX	SoloTE-chr15-74938407-74938716-AluSp:Alu:SINE-5.8-+	3.21539	1.42171e-06	0.0087945	pseudobulk	edgeR	LRT	chr15	74938407	74938716
EX	SoloTE-chr1-244748053-244748352-AluY:Alu:SINE-8.3--	3.86986	1.5109e-06	0.00930335	pseudobulk	edgeR	LRT	chr1	244748053	244748352
EX	SoloTE-chr6-26322481-26322639-AluSq4:Alu:SINE-5.7--	3.86643	1.51923e-06	0.0093119	pseudobulk	edgeR	LRT	chr6	26322481	26322639
EX	SoloTE-chr2-27139764-27140179-L1MB7:L1:LINE-16.6--	5.16424	1.52941e-06	0.00933173	pseudobulk	edgeR	LRT	chr2	27139764	27140179
EX	SoloTE-chr8-8045141-8045384-L1MB3:L1:LINE-24.0-+	5.16048	1.648e-06	0.00992	pseudobulk	edgeR	LRT	chr8	8045141	8045384
EX	SoloTE-chr6-43382284-43382573-AluJb:Alu:SINE-16.6--	5.14234	1.74438e-06	0.0104533	pseudobulk	edgeR	LRT	chr6	43382284	43382573
EX	SoloTE-chr2-135289257-135289553-AluSg4:Alu:SINE-11.4--	5.14096	1.80943e-06	0.0106529	pseudobulk	edgeR	LRT	chr2	135289257	135289553
EX	SoloTE-chr8-129825736-129826061-AluSz:Alu:SINE-10.0--	5.13741	1.79567e-06	0.0106529	pseudobulk	edgeR	LRT	chr8	129825736	129826061
EX	SoloTE-chr16-66975916-66976230-AluSq2:Alu:SINE-11.1--	2.86122	1.8072e-06	0.0106529	pseudobulk	edgeR	LRT	chr16	66975916	66976230
EX	SoloTE-chr11-62170936-62171277-AluSx:Alu:SINE-7.5--	3.84265	1.84681e-06	0.0108254	pseudobulk	edgeR	LRT	chr11	62170936	62171277
EX	SoloTE-chr7-146590184-146590307-L2c:L2:LINE-33.3-+	5.13428	1.874e-06	0.0108897	pseudobulk	edgeR	LRT	chr7	146590184	146590307
EX	SoloTE-chr17-1586415-1586706-AluSg:Alu:SINE-10.3-+	3.84289	1.87266e-06	0.0108897	pseudobulk	edgeR	LRT	chr17	1586415	1586706
EX	SoloTE-chr5-57143413-57144699-L1M1:L1:LINE-12.0--	4.24611	1.93846e-06	0.0111676	pseudobulk	edgeR	LRT	chr5	57143413	57144699
EX	SoloTE-chr7-76298029-76298340-AluY:Alu:SINE-5.8-+	3.58361	1.93102e-06	0.0111676	pseudobulk	edgeR	LRT	chr7	76298029	76298340
EX	SoloTE-chr17-57932304-57932612-AluY:Alu:SINE-8.7-+	-3.175	1.97381e-06	0.0113227	pseudobulk	edgeR	LRT	chr17	57932304	57932612
EX	SoloTE-chr14-69803142-69803397-MLT1H1:ERVL-MaLR:LTR-24.9--	5.11809	2.11471e-06	0.0120281	pseudobulk	edgeR	LRT	chr14	69803142	69803397
EX	SoloTE-chr2-109124178-109124471-AluSq2:Alu:SINE-8.5--	2.89629	2.11356e-06	0.0120281	pseudobulk	edgeR	LRT	chr2	109124178	109124471
EX	SoloTE-chr8-27183593-27185499-L1MC5a:L1:LINE-27.2--	3.0308	2.15096e-06	0.0121827	pseudobulk	edgeR	LRT	chr8	27183593	27185499
EX	SoloTE-chr4-165534761-165535057-AluSc5:Alu:SINE-10.8-+	4.22524	2.17971e-06	0.0122937	pseudobulk	edgeR	LRT	chr4	165534761	165535057
EX	SoloTE-chr22-19662951-19663277-AluSz:Alu:SINE-11.4--	3.55706	2.2144e-06	0.0123338	pseudobulk	edgeR	LRT	chr22	19662951	19663277
EX	SoloTE-chr10-68528118-68528338-AluSx1:Alu:SINE-6.6-+	3.38984	2.21084e-06	0.0123338	pseudobulk	edgeR	LRT	chr10	68528118	68528338
EX	SoloTE-chr16-58697541-58697854-AluSx1:Alu:SINE-9.6-+	5.10258	2.24656e-06	0.0123591	pseudobulk	edgeR	LRT	chr16	58697541	58697854
EX	SoloTE-chr19-1225266-1225568-AluSg:Alu:SINE-8.2--	3.56225	2.23779e-06	0.0123591	pseudobulk	edgeR	LRT	chr19	1225266	1225568
EX	SoloTE-chr3-179535689-179535985-AluSx:Alu:SINE-7.1--	3.25534	2.24465e-06	0.0123591	pseudobulk	edgeR	LRT	chr3	179535689	179535985
EX	SoloTE-chr1-145488108-145488226-AluY:Alu:SINE-4.6--	3.37113	2.25827e-06	0.0123729	pseudobulk	edgeR	LRT	chr1	145488108	145488226
EX	SoloTE-chr3-101402342-101402635-AluSz:Alu:SINE-9.5-+	5.09719	2.26908e-06	0.0123815	pseudobulk	edgeR	LRT	chr3	101402342	101402635
EX	SoloTE-chr17-8241007-8241308-AluSx1:Alu:SINE-9.9-+	3.56039	2.30465e-06	0.0125247	pseudobulk	edgeR	LRT	chr17	8241007	8241308
EX	SoloTE-chr7-99472127-99472435-AluSx:Alu:SINE-6.0--	2.24825	2.34406e-06	0.0126875	pseudobulk	edgeR	LRT	chr7	99472127	99472435
EX	SoloTE-chr14-35291213-35291519-AluY:Alu:SINE-4.6--	3.78703	2.43181e-06	0.0130494	pseudobulk	edgeR	LRT	chr14	35291213	35291519
EX	SoloTE-chr6-31831281-31831504-L1MA7:L1:LINE-15.1-+	3.37488	2.44007e-06	0.0130494	pseudobulk	edgeR	LRT	chr6	31831281	31831504
EX	SoloTE-chr2-70249486-70249795-AluSx1:Alu:SINE-11.3-+	3.23404	2.4722e-06	0.0131687	pseudobulk	edgeR	LRT	chr2	70249486	70249795
EX	SoloTE-chr1-29314584-29314878-AluSz:Alu:SINE-10.5--	3.37016	2.51568e-06	0.0133473	pseudobulk	edgeR	LRT	chr1	29314584	29314878
EX	SoloTE-chr2-49832182-49832466-AluSx3:Alu:SINE-9.1-+	5.08114	2.55088e-06	0.0133755	pseudobulk	edgeR	LRT	chr2	49832182	49832466
EX	SoloTE-chr9-114320919-114321228-AluSz:Alu:SINE-15.2-+	5.08009	2.53487e-06	0.0133755	pseudobulk	edgeR	LRT	chr9	114320919	114321228
EX	SoloTE-chr11-90187898-90188262-MER57B1:ERV1:LTR-10.2--	2.20426	2.54124e-06	0.0133755	pseudobulk	edgeR	LRT	chr11	90187898	90188262
EX	SoloTE-chr7-53952536-53953544-L1M5:L1:LINE-33.2--	5.07181	2.68033e-06	0.0139453	pseudobulk	edgeR	LRT	chr7	53952536	53953544
EX	SoloTE-chr20-43863157-43863444-AluYh3:Alu:SINE-5.6--	4.19333	2.71832e-06	0.0140459	pseudobulk	edgeR	LRT	chr20	43863157	43863444
EX	SoloTE-chr2-36342258-36342598-AluSq2:Alu:SINE-12.4--	3.77984	2.73106e-06	0.0140459	pseudobulk	edgeR	LRT	chr2	36342258	36342598
EX	SoloTE-chr10-14958615-14958924-AluY:Alu:SINE-4.5-+	3.1376	2.7438e-06	0.0140576	pseudobulk	edgeR	LRT	chr10	14958615	14958924
EX	SoloTE-chr16-20929847-20930145-AluSq2:Alu:SINE-8.4--	3.22782	2.87075e-06	0.0146521	pseudobulk	edgeR	LRT	chr16	20929847	20930145
EX	SoloTE-chr5-31864524-31864813-AluSq2:Alu:SINE-10.0--	5.05756	2.89695e-06	0.0147298	pseudobulk	edgeR	LRT	chr5	31864524	31864813
EX	SoloTE-chr10-121947080-121947384-AluSx4:Alu:SINE-9.8--	3.11311	2.92105e-06	0.0147567	pseudobulk	edgeR	LRT	chr10	121947080	121947384
EX	SoloTE-chr19-913989-914294-AluY:Alu:SINE-4.6-+	2.72898	2.92423e-06	0.0147567	pseudobulk	edgeR	LRT	chr19	913989	914294
EX	SoloTE-chr3-120379617-120379792-L2a:L2:LINE-22.5--	4.19403	2.98338e-06	0.0148046	pseudobulk	edgeR	LRT	chr3	120379617	120379792
EX	SoloTE-chr3-193145467-193145775-AluSx:Alu:SINE-14.6-+	5.0524	2.97604e-06	0.0148046	pseudobulk	edgeR	LRT	chr3	193145467	193145775
EX	SoloTE-chr13-31174313-31174584-MLT1K:ERVL-MaLR:LTR-32.8--	3.52918	2.9454e-06	0.0148046	pseudobulk	edgeR	LRT	chr13	31174313	31174584
EX	SoloTE-chr17-64300923-64301232-AluY:Alu:SINE-5.8-+	3.2158	2.99988e-06	0.0148046	pseudobulk	edgeR	LRT	chr17	64300923	64301232
EX	SoloTE-chr8-144389830-144390129-AluSq2:Alu:SINE-8.3--	3.21165	3.16945e-06	0.0155272	pseudobulk	edgeR	LRT	chr8	144389830	144390129
EX	SoloTE-chr1-195555710-195557324-Tigger4:TcMar-Tigger:DNA-16.9--	2.82317	3.42316e-06	0.0167091	pseudobulk	edgeR	LRT	chr1	195555710	195557324
EX	SoloTE-chr17-39492986-39493302-AluSz:Alu:SINE-12.6--	3.49534	3.53837e-06	0.0171468	pseudobulk	edgeR	LRT	chr17	39492986	39493302
EX	SoloTE-chr19-4243537-4243558-LTR54:ERV1:LTR-17.0--	5.0203	3.61424e-06	0.0174514	pseudobulk	edgeR	LRT	chr19	4243537	4243558
EX	SoloTE-chr22-17725707-17726067-Tigger4b:TcMar-Tigger:DNA-14.6--	5.01643	3.68887e-06	0.0176846	pseudobulk	edgeR	LRT	chr22	17725707	17726067
EX	SoloTE-chr11-130430826-130431134-AluSq2:Alu:SINE-11.0--	4.13478	3.83887e-06	0.0182086	pseudobulk	edgeR	LRT	chr11	130430826	130431134
EX	SoloTE-chr10-72973966-72976151-L1MA5A:L1:LINE-15.3--	3.49433	3.83462e-06	0.0182086	pseudobulk	edgeR	LRT	chr10	72973966	72976151
EX	SoloTE-chr15-85712544-85712843-AluSz:Alu:SINE-14.0--	3.07447	3.98843e-06	0.0188514	pseudobulk	edgeR	LRT	chr15	85712544	85712843
EX	SoloTE-chr6-31819343-31819642-AluSq2:Alu:SINE-11.0-+	2.73098	4.09591e-06	0.0192915	pseudobulk	edgeR	LRT	chr6	31819343	31819642
EX	SoloTE-chr17-10488967-10489213-AluSx1:Alu:SINE-16.6--	4.9762	4.14198e-06	0.0193053	pseudobulk	edgeR	LRT	chr17	10488967	10489213
EX	SoloTE-chr14-69792375-69792716-L1ME3Cz:L1:LINE-27.0-+	3.18514	4.11376e-06	0.0193053	pseudobulk	edgeR	LRT	chr14	69792375	69792716
EX	SoloTE-chr6-30528485-30528795-AluY:Alu:SINE-4.8-+	2.92754	4.13833e-06	0.0193053	pseudobulk	edgeR	LRT	chr6	30528485	30528795
EX	SoloTE-chr7-76301843-76302152-AluJr:Alu:SINE-16.4--	4.99724	4.24008e-06	0.0195587	pseudobulk	edgeR	LRT	chr7	76301843	76302152
EX	SoloTE-chr16-89026485-89028179-L1MEc:L1:LINE-22.5--	3.47847	4.22808e-06	0.0195587	pseudobulk	edgeR	LRT	chr16	89026485	89028179
EX	SoloTE-chr9-35918330-35918598-AluY:Alu:SINE-4.5--	2.29385	4.22819e-06	0.0195587	pseudobulk	edgeR	LRT	chr9	35918330	35918598
EX	SoloTE-chr16-1872466-1872824-AluSx1:Alu:SINE-7.8-+	3.71822	4.42436e-06	0.0202695	pseudobulk	edgeR	LRT	chr16	1872466	1872824
EX	SoloTE-chr14-69805663-69806754-L1M7:L1:LINE-29.0-+	3.28855	4.52844e-06	0.0206757	pseudobulk	edgeR	LRT	chr14	69805663	69806754
EX	SoloTE-chr7-143608860-143609532-HAL1ME:L1:LINE-25.8-+	-2.79105	4.57854e-06	0.0207632	pseudobulk	edgeR	LRT	chr7	143608860	143609532
EX	SoloTE-chr10-80123630-80123942-AluY:Alu:SINE-7.7--	3.46082	4.56794e-06	0.0207632	pseudobulk	edgeR	LRT	chr10	80123630	80123942
EX	SoloTE-chr16-4767449-4767677-AluSp:Alu:SINE-9.6-+	4.9754	4.6472e-06	0.0209332	pseudobulk	edgeR	LRT	chr16	4767449	4767677
EX	SoloTE-chr14-69807748-69807941-MER46C:TcMar-Tigger:DNA-24.9--	4.97541	4.82079e-06	0.0215703	pseudobulk	edgeR	LRT	chr14	69807748	69807941
EX	SoloTE-chr3-120379503-120379564-L1M4:L1:LINE-22.0--	4.9747	4.98319e-06	0.0221818	pseudobulk	edgeR	LRT	chr3	120379503	120379564
EX	SoloTE-chr13-31176920-31177310-MSTB1:ERVL-MaLR:LTR-15.7-+	4.09572	4.99049e-06	0.0221818	pseudobulk	edgeR	LRT	chr13	31176920	31177310
EX	SoloTE-chr12-56341-59880-L1PB1:L1:LINE-10.7-+	4.09206	5.39195e-06	0.0238085	pseudobulk	edgeR	LRT	chr12	56341	59880
EX	SoloTE-chr17-8745396-8745682-AluSx1:Alu:SINE-7.0--	3.4279	5.67564e-06	0.024979	pseudobulk	edgeR	LRT	chr17	8745396	8745682
EX	SoloTE-chr19-4788972-4789281-AluSp:Alu:SINE-8.7-+	4.93809	5.75822e-06	0.0252596	pseudobulk	edgeR	LRT	chr19	4788972	4789281
EX	SoloTE-chr11-75577926-75578681-ERVL-E-int:ERVL:LTR-31.7-+	4.93022	5.99159e-06	0.0261977	pseudobulk	edgeR	LRT	chr11	75577926	75578681
EX	SoloTE-chr9-75994376-75994721-AluSc8:Alu:SINE-8.8--	2.86597	6.13897e-06	0.026755	pseudobulk	edgeR	LRT	chr9	75994376	75994721
EX	SoloTE-chr12-108080288-108080395-MamTip2:hAT-Tip100:DNA-21.5--	4.92355	6.21057e-06	0.0268924	pseudobulk	edgeR	LRT	chr12	108080288	108080395
EX	SoloTE-chr19-4227018-4227334-AluSg:Alu:SINE-8.2--	2.86555	6.20942e-06	0.0268924	pseudobulk	edgeR	LRT	chr19	4227018	4227334
EX	SoloTE-chr17-10489214-10490197-L1M2:L1:LINE-24.7--	4.90106	6.31879e-06	0.027273	pseudobulk	edgeR	LRT	chr17	10489214	10490197
EX	SoloTE-chr17-78377687-78377995-AluSq:Alu:SINE-9.2--	2.80913	6.34586e-06	0.0273021	pseudobulk	edgeR	LRT	chr17	78377687	78377995
EX	SoloTE-chr15-75204465-75204809-AluSz:Alu:SINE-13.1--	4.91719	6.4873e-06	0.0274779	pseudobulk	edgeR	LRT	chr15	75204465	75204809
EX	SoloTE-chr6-170605353-170605660-AluSq2:Alu:SINE-14.0--	4.90871	6.43149e-06	0.0274779	pseudobulk	edgeR	LRT	chr6	170605353	170605660
EX	SoloTE-chr9-75994722-75995369-L2b:L2:LINE-34.2-+	3.24791	6.48908e-06	0.0274779	pseudobulk	edgeR	LRT	chr9	75994722	75995369
EX	SoloTE-chr20-50618929-50619291-AluSq2:Alu:SINE-6.6-+	4.90896	6.75829e-06	0.0284348	pseudobulk	edgeR	LRT	chr20	50618929	50619291
EX	SoloTE-chr19-46851419-46851709-AluSx3:Alu:SINE-8.9-+	4.90822	6.79239e-06	0.0284348	pseudobulk	edgeR	LRT	chr19	46851419	46851709
EX	SoloTE-chr13-79848856-79848977-AluSq2:Alu:SINE-12.1--	4.0544	6.78671e-06	0.0284348	pseudobulk	edgeR	LRT	chr13	79848856	79848977
EX	SoloTE-chr10-77628375-77628664-AluSz:Alu:SINE-12.1-+	2.76796	6.79979e-06	0.0284348	pseudobulk	edgeR	LRT	chr10	77628375	77628664
EX	SoloTE-chr10-23498991-23499288-AluSz:Alu:SINE-11.4--	4.04195	7.20947e-06	0.0300544	pseudobulk	edgeR	LRT	chr10	23498991	23499288
EX	SoloTE-chr10-80124844-80124962-AluSx:Alu:SINE-11.9--	4.04058	7.27016e-06	0.0301203	pseudobulk	edgeR	LRT	chr10	80124844	80124962
EX	SoloTE-chr1-156185008-156187410-HERVK22-int:ERVK:LTR-8.9--	4.04656	7.36191e-06	0.0303898	pseudobulk	edgeR	LRT	chr1	156185008	156187410
EX	SoloTE-chr10-80125558-80125881-L1PB3:L1:LINE-15.4-+	3.39448	7.38051e-06	0.0303898	pseudobulk	edgeR	LRT	chr10	80125558	80125881
EX	SoloTE-chr12-6568946-6569239-AluSc:Alu:SINE-7.1-+	3.09112	7.63468e-06	0.0313403	pseudobulk	edgeR	LRT	chr12	6568946	6569239
EX	SoloTE-chr12-96098287-96098598-AluSp:Alu:SINE-9.0--	3.41138	7.69222e-06	0.0314802	pseudobulk	edgeR	LRT	chr12	96098287	96098598
EX	SoloTE-chr6-170604434-170604899-MER92-int:ERV1:LTR-29.6--	4.87271	7.86816e-06	0.0319617	pseudobulk	edgeR	LRT	chr6	170604434	170604899
EX	SoloTE-chr8-144621573-144621840-AluJb:Alu:SINE-13.8-+	3.63537	7.86205e-06	0.0319617	pseudobulk	edgeR	LRT	chr8	144621573	144621840
EX	SoloTE-chr19-18089346-18089641-AluSz:Alu:SINE-9.1-+	2.53754	7.88131e-06	0.0319617	pseudobulk	edgeR	LRT	chr19	18089346	18089641
EX	SoloTE-chr13-31188656-31188974-MER21C:ERVL:LTR-20.2-+	4.02298	8.18879e-06	0.0330092	pseudobulk	edgeR	LRT	chr13	31188656	31188974
EX	SoloTE-chr3-10013698-10014007-AluY:Alu:SINE-5.8--	2.97105	8.54838e-06	0.0343555	pseudobulk	edgeR	LRT	chr3	10013698	10014007
EX	SoloTE-chr15-85738869-85739515-L1ME4a:L1:LINE-27.2--	2.39503	8.84844e-06	0.0352449	pseudobulk	edgeR	LRT	chr15	85738869	85739515
EX	SoloTE-chr12-80771779-80772261-L1MA4A:L1:LINE-15.3--	4.8551	9.00531e-06	0.0356581	pseudobulk	edgeR	LRT	chr12	80771779	80772261
EX	SoloTE-chr3-75072889-75073235-L1ME3E:L1:LINE-27.4-+	-3.32526	9.25381e-06	0.0365343	pseudobulk	edgeR	LRT	chr3	75072889	75073235
EX	SoloTE-chr11-75577477-75577804-MLT1H:ERVL-MaLR:LTR-26.8--	4.84856	9.39137e-06	0.0367532	pseudobulk	edgeR	LRT	chr11	75577477	75577804
EX	SoloTE-chr12-122839609-122839926-MER33:hAT-Charlie:DNA-25.5--	4.84856	9.39137e-06	0.0367532	pseudobulk	edgeR	LRT	chr12	122839609	122839926
EX	SoloTE-chr14-97163317-97163565-AluY:Alu:SINE-4.0--	2.96903	9.36121e-06	0.0367532	pseudobulk	edgeR	LRT	chr14	97163317	97163565
EX	SoloTE-chr9-32641190-32641481-AluY:Alu:SINE-6.2-+	-3.23407	9.47049e-06	0.036955	pseudobulk	edgeR	LRT	chr9	32641190	32641481
EX	SoloTE-chr12-95608082-95608393-AluSg:Alu:SINE-12.0--	3.99825	9.65324e-06	0.0375503	pseudobulk	edgeR	LRT	chr12	95608082	95608393
EX	SoloTE-chr14-102074660-102074833-L1M4:L1:LINE-13.5--	3.34504	9.67898e-06	0.0375503	pseudobulk	edgeR	LRT	chr14	102074660	102074833
EX	SoloTE-chr15-76841365-76841660-AluSz:Alu:SINE-12.5-+	4.84165	9.72809e-06	0.037632	pseudobulk	edgeR	LRT	chr15	76841365	76841660
EX	SoloTE-chr19-4790067-4790370-AluJb:Alu:SINE-14.1--	3.9915	1.01309e-05	0.0388545	pseudobulk	edgeR	LRT	chr19	4790067	4790370
EX	SoloTE-chr14-69804403-69804711-AluSc:Alu:SINE-11.0-+	3.59214	1.02232e-05	0.0390968	pseudobulk	edgeR	LRT	chr14	69804403	69804711
EX	SoloTE-chr15-85711011-85711179-AluSx:Alu:SINE-8.9--	3.99929	1.03036e-05	0.039174	pseudobulk	edgeR	LRT	chr15	85711011	85711179
EX	SoloTE-chr14-69789730-69791304-L1ME3C:L1:LINE-29.4-+	2.37752	1.0331e-05	0.039174	pseudobulk	edgeR	LRT	chr14	69789730	69791304
EX	SoloTE-chr2-96469588-96469902-AluY:Alu:SINE-2.9--	2.20899	1.03081e-05	0.039174	pseudobulk	edgeR	LRT	chr2	96469588	96469902
EX	SoloTE-chr12-98599060-98599351-AluSp:Alu:SINE-7.9--	2.94733	1.07797e-05	0.040646	pseudobulk	edgeR	LRT	chr12	98599060	98599351
EX	SoloTE-chr7-76295849-76296151-AluJr:Alu:SINE-19.5-+	3.16774	1.08966e-05	0.0409716	pseudobulk	edgeR	LRT	chr7	76295849	76296151
EX	SoloTE-chr6-34756686-34756984-AluSx1:Alu:SINE-6.7--	2.64163	1.12154e-05	0.0417078	pseudobulk	edgeR	LRT	chr6	34756686	34756984
EX	SoloTE-chr15-85739903-85739991-L1M2:L1:LINE-25.8--	2.36576	1.12178e-05	0.0417078	pseudobulk	edgeR	LRT	chr15	85739903	85739991
EX	SoloTE-chr12-28060591-28060891-AluSx3:Alu:SINE-7.6--	3.97041	1.15906e-05	0.0427428	pseudobulk	edgeR	LRT	chr12	28060591	28060891
EX	SoloTE-chr6-170600667-170602064-MER92-int:ERV1:LTR-21.4--	4.80232	1.18794e-05	0.0436879	pseudobulk	edgeR	LRT	chr6	170600667	170602064
EX	SoloTE-chr13-31171637-31171747-MIRc:MIR:SINE-28.1-+	3.15858	1.20608e-05	0.0442337	pseudobulk	edgeR	LRT	chr13	31171637	31171747
EX	SoloTE-chr12-122198620-122198932-AluSq2:Alu:SINE-9.6--	2.54821	1.27577e-05	0.0465356	pseudobulk	edgeR	LRT	chr12	122198620	122198932
EX	SoloTE-chr6-43382716-43383018-AluSq2:Alu:SINE-10.6--	3.94196	1.30468e-05	0.0473326	pseudobulk	edgeR	LRT	chr6	43382716	43383018
EX	SoloTE-chr19-4774898-4775195-AluSc8:Alu:SINE-8.4-+	4.78732	1.32632e-05	0.0479883	pseudobulk	edgeR	LRT	chr19	4774898	4775195
EX	SoloTE-chr17-38493195-38493491-AluJb:Alu:SINE-14.8--	3.94302	1.34301e-05	0.0484614	pseudobulk	edgeR	LRT	chr17	38493195	38493491
INH	SoloTE-chr3-120382364-120383624-L2a:L2:LINE-26.5--	6.50291	3.82422e-13	6.4167e-08	pseudobulk	edgeR	LRT	chr3	120382364	120383624
INH	SoloTE-chr19-53747185-53747489-AluY:Alu:SINE-5.6--	-5.2601	1.06282e-12	1.58518e-07	pseudobulk	edgeR	LRT	chr19	53747185	53747489
INH	SoloTE-chr7-143608621-143608859-AluJr:Alu:SINE-14.2-+	-3.93642	3.75304e-11	4.12455e-06	pseudobulk	edgeR	LRT	chr7	143608621	143608859
INH	SoloTE-chr3-120385973-120386337-MLT1A0:ERVL-MaLR:LTR-15.1-+	5.02415	1.4069e-10	1.34895e-05	pseudobulk	edgeR	LRT	chr3	120385973	120386337
INH	SoloTE-chr1-155308054-155308366-AluSx3:Alu:SINE-7.0--	3.52025	2.14424e-10	1.91885e-05	pseudobulk	edgeR	LRT	chr1	155308054	155308366
INH	SoloTE-chr6-110700925-110701211-AluSg4:Alu:SINE-6.3-+	4.33752	1.66521e-09	0.000117646	pseudobulk	edgeR	LRT	chr6	110700925	110701211
INH	SoloTE-chr17-2848499-2848813-AluSx1:Alu:SINE-10.5--	4.54289	1.94848e-08	0.000934111	pseudobulk	edgeR	LRT	chr17	2848499	2848813
INH	SoloTE-chr3-120379617-120379792-L2a:L2:LINE-22.5--	5.35215	4.75904e-08	0.0021294	pseudobulk	edgeR	LRT	chr3	120379617	120379792
INH	SoloTE-chr1-143747086-143747391-AluSz:Alu:SINE-12.8-+	-2.38066	1.52677e-07	0.00595085	pseudobulk	edgeR	LRT	chr1	143747086	143747391
INH	SoloTE-chr3-120387279-120387467-AluJb:Alu:SINE-13.8-+	3.40645	1.95549e-07	0.00729142	pseudobulk	edgeR	LRT	chr3	120387279	120387467
INH	SoloTE-chr4-101405668-101411695-L1PA2:L1:LINE-2.8--	-2.72538	5.15533e-07	0.0157276	pseudobulk	edgeR	LRT	chr4	101405668	101411695
INH	SoloTE-chr3-120387018-120387185-MIRb:MIR:SINE-31.1-+	4.15124	6.54618e-07	0.0191025	pseudobulk	edgeR	LRT	chr3	120387018	120387185
INH	SoloTE-chr9-10488086-10488387-AluY:Alu:SINE-7.0-+	5.00428	6.42174e-07	0.0191025	pseudobulk	edgeR	LRT	chr9	10488086	10488387
INH	SoloTE-chr17-10486077-10488785-L1MA9:L1:LINE-18.0--	4.95148	8.75648e-07	0.0250087	pseudobulk	edgeR	LRT	chr17	10486077	10488785
INH	SoloTE-chr10-80125441-80125557-AluY:Alu:SINE-7.7--	4.90376	1.32439e-06	0.0335429	pseudobulk	edgeR	LRT	chr10	80125441	80125557
INH	SoloTE-chr6-31820375-31820677-AluSg4:Alu:SINE-6.9-+	3.17664	1.64178e-06	0.0400692	pseudobulk	edgeR	LRT	chr6	31820375	31820677
MG	SoloTE-chrX-989799-990030-LTR9:ERV1:LTR-7.2-+	7.10521	5.8157e-19	1.95165e-13	pseudobulk	edgeR	LRT	chrX	989799	990030
MG	SoloTE-chrX-990029-990079-LTR9:ERV1:LTR-9.8-+	6.47821	4.32432e-14	4.83723e-09	pseudobulk	edgeR	LRT	chrX	990029	990079
MG	SoloTE-chrX-990078-990128-LTR9:ERV1:LTR-2.0-+	5.44868	1.47796e-08	0.000536194	pseudobulk	edgeR	LRT	chrX	990078	990128
MG	SoloTE-chrX-995825-996243-MER4A1:ERV1:LTR-17.5--	4.36556	1.19075e-07	0.00313407	pseudobulk	edgeR	LRT	chrX	995825	996243
MG	SoloTE-chr13-86166936-86169319-L1PA4:L1:LINE-3.7--	-2.67148	1.49247e-06	0.0260181	pseudobulk	edgeR	LRT	chr13	86166936	86169319
ODC	SoloTE-chr19-21724770-21725077-AluSx1:Alu:SINE-12.3-+	-7.30654	5.26653e-38	7.06942e-32	pseudobulk	edgeR	LRT	chr19	21724770	21725077
ODC	SoloTE-chr19-21724538-21724739-L1MA2:L1:LINE-17.4-+	-5.03448	2.74467e-27	9.21065e-22	pseudobulk	edgeR	LRT	chr19	21724538	21724739
ODC	SoloTE-chr3-120387279-120387467-AluJb:Alu:SINE-13.8-+	6.52033	2.32005e-19	3.89285e-14	pseudobulk	edgeR	LRT	chr3	120387279	120387467
ODC	SoloTE-chr3-120382364-120383624-L2a:L2:LINE-26.5--	7.3537	3.05335e-19	4.55401e-14	pseudobulk	edgeR	LRT	chr3	120382364	120383624
ODC	SoloTE-chr6-113401340-113401824-L3:CR1:LINE-36.0--	-4.37288	1.50411e-18	2.01901e-13	pseudobulk	edgeR	LRT	chr6	113401340	113401824
ODC	SoloTE-chr3-120380465-120382057-L2a:L2:LINE-26.4--	6.3913	1.77454e-18	2.16547e-13	pseudobulk	edgeR	LRT	chr3	120380465	120382057
ODC	SoloTE-chr3-120385973-120386337-MLT1A0:ERVL-MaLR:LTR-15.1-+	5.57378	4.07761e-16	4.56125e-11	pseudobulk	edgeR	LRT	chr3	120385973	120386337
ODC	SoloTE-chr11-34785176-34787904-L1M4:L1:LINE-24.4-+	-6.04967	2.79276e-15	2.88369e-10	pseudobulk	edgeR	LRT	chr11	34785176	34787904
ODC	SoloTE-chr13-39986433-39987675-L1HS:L1:LINE-1.0--	-4.36849	5.033e-15	4.82568e-10	pseudobulk	edgeR	LRT	chr13	39986433	39987675
ODC	SoloTE-chr7-71744494-71745425-L1PA16:L1:LINE-10.2--	-5.87069	1.59638e-14	1.42858e-09	pseudobulk	edgeR	LRT	chr7	71744494	71745425
ODC	SoloTE-chr12-17476939-17478063-HERVH-int:ERV1:LTR-16.6-+	5.63874	5.80077e-14	4.86659e-09	pseudobulk	edgeR	LRT	chr12	17476939	17478063
ODC	SoloTE-chr3-120387018-120387185-MIRb:MIR:SINE-31.1-+	5.54608	1.93535e-13	1.52816e-08	pseudobulk	edgeR	LRT	chr3	120387018	120387185
ODC	SoloTE-chr10-87457647-87457828-L1MEi:L1:LINE-23.4--	-4.88011	2.05795e-13	1.53469e-08	pseudobulk	edgeR	LRT	chr10	87457647	87457828
ODC	SoloTE-chr7-143608621-143608859-AluJr:Alu:SINE-14.2-+	-4.60582	3.02006e-13	2.13364e-08	pseudobulk	edgeR	LRT	chr7	143608621	143608859
ODC	SoloTE-chr12-70286355-70287100-L1MEd:L1:LINE-28.6--	-4.60207	3.69032e-13	2.43671e-08	pseudobulk	edgeR	LRT	chr12	70286355	70287100
ODC	SoloTE-chr7-131168865-131169164-AluSx1:Alu:SINE-12.3--	4.21562	3.999e-13	2.43999e-08	pseudobulk	edgeR	LRT	chr7	131168865	131169164
ODC	SoloTE-chr3-120379617-120379792-L2a:L2:LINE-22.5--	5.43799	7.56266e-13	4.41373e-08	pseudobulk	edgeR	LRT	chr3	120379617	120379792
ODC	SoloTE-chr11-34812009-34813957-L1M3f:L1:LINE-19.1-+	-5.14485	8.23699e-13	4.60698e-08	pseudobulk	edgeR	LRT	chr11	34812009	34813957
ODC	SoloTE-chr7-71746655-71746933-AluSp:Alu:SINE-14.7-+	-4.99729	2.82147e-12	1.51494e-07	pseudobulk	edgeR	LRT	chr7	71746655	71746933
ODC	SoloTE-chr6-27086117-27086424-AluSg:Alu:SINE-9.7-+	-3.63131	3.04349e-12	1.57129e-07	pseudobulk	edgeR	LRT	chr6	27086117	27086424
ODC	SoloTE-chr7-131178745-131179084-L1MEj:L1:LINE-26.8--	3.72717	3.79904e-12	1.88873e-07	pseudobulk	edgeR	LRT	chr7	131178745	131179084
ODC	SoloTE-chr7-131152763-131153467-L1MC5:L1:LINE-21.6--	3.72456	7.68829e-12	3.5587e-07	pseudobulk	edgeR	LRT	chr7	131152763	131153467
ODC	SoloTE-chr3-179946181-179946395-MIRb:MIR:SINE-33.6-+	3.75323	1.12459e-11	5.03191e-07	pseudobulk	edgeR	LRT	chr3	179946181	179946395
ODC	SoloTE-chr3-179947335-179947527-MIRb:MIR:SINE-27.1--	3.41519	1.27816e-11	5.53455e-07	pseudobulk	edgeR	LRT	chr3	179947335	179947527
ODC	SoloTE-chr7-159111398-159111690-AluSz:Alu:SINE-10.9-+	-4.35705	1.46018e-11	6.12514e-07	pseudobulk	edgeR	LRT	chr7	159111398	159111690
ODC	SoloTE-chr2-5964320-5965848-THE1B-int:ERVL-MaLR:LTR-10.6--	4.66966	5.09077e-11	2.07076e-06	pseudobulk	edgeR	LRT	chr2	5964320	5965848
ODC	SoloTE-chr9-136369120-136369255-AluJb:Alu:SINE-15.3--	-3.9623	5.58327e-11	2.20429e-06	pseudobulk	edgeR	LRT	chr9	136369120	136369255
ODC	SoloTE-chr11-34737531-34742533-L1P3:L1:LINE-9.5-+	-4.78608	8.34849e-11	3.1129e-06	pseudobulk	edgeR	LRT	chr11	34737531	34742533
ODC	SoloTE-chrX-52011668-52011969-AluYk3:Alu:SINE-8.6-+	4.38597	8.22185e-11	3.1129e-06	pseudobulk	edgeR	LRT	chrX	52011668	52011969
ODC	SoloTE-chr9-136368824-136369119-AluSx1:Alu:SINE-8.4--	-4.01953	1.40068e-10	5.08157e-06	pseudobulk	edgeR	LRT	chr9	136368824	136369119
ODC	SoloTE-chr7-71789834-71790102-AluJr:Alu:SINE-14.5-+	-4.67614	1.54806e-10	5.46843e-06	pseudobulk	edgeR	LRT	chr7	71789834	71790102
ODC	SoloTE-chr2-100762560-100762877-AluJb:Alu:SINE-12.3--	-5.13339	1.61954e-10	5.57424e-06	pseudobulk	edgeR	LRT	chr2	100762560	100762877
ODC	SoloTE-chr7-131184124-131184288-FAM:Alu:SINE-16.4--	3.94545	1.93327e-10	6.4877e-06	pseudobulk	edgeR	LRT	chr7	131184124	131184288
ODC	SoloTE-chr8-8968004-8968961-L1MC1:L1:LINE-13.0--	-5.17522	2.11077e-10	6.9106e-06	pseudobulk	edgeR	LRT	chr8	8968004	8968961
ODC	SoloTE-chr11-32941251-32947256-L1PA3:L1:LINE-2.8--	-2.55109	2.36447e-10	7.5569e-06	pseudobulk	edgeR	LRT	chr11	32941251	32947256
ODC	SoloTE-chr9-136369524-136369654-AluJr:Alu:SINE-18.3-+	-5.12143	2.7064e-10	8.44857e-06	pseudobulk	edgeR	LRT	chr9	136369524	136369654
ODC	SoloTE-chr7-71790138-71790406-L1MC4:L1:LINE-30.7-+	-4.58274	4.6885e-10	1.33905e-05	pseudobulk	edgeR	LRT	chr7	71790138	71790406
ODC	SoloTE-chr7-101473077-101473375-AluY:Alu:SINE-7.4--	-3.71176	4.62078e-10	1.33905e-05	pseudobulk	edgeR	LRT	chr7	101473077	101473375
ODC	SoloTE-chr3-179958877-179958921-MER5A:hAT-Charlie:DNA-22.2--	2.8224	4.61161e-10	1.33905e-05	pseudobulk	edgeR	LRT	chr3	179958877	179958921
ODC	SoloTE-chr4-58851205-58853544-L1PA4:L1:LINE-4.7-+	4.46393	4.87465e-10	1.36321e-05	pseudobulk	edgeR	LRT	chr4	58851205	58853544
ODC	SoloTE-chr3-120379802-120380037-L1ME3A:L1:LINE-15.8-+	5.5753	6.19045e-10	1.68209e-05	pseudobulk	edgeR	LRT	chr3	120379802	120380037
ODC	SoloTE-chr3-179950254-179950528-L1PA5:L1:LINE-4.8-+	3.22478	6.26554e-10	1.68209e-05	pseudobulk	edgeR	LRT	chr3	179950254	179950528
ODC	SoloTE-chr12-70287126-70287191-L1MEd:L1:LINE-20.6--	-5.02268	6.76406e-10	1.74608e-05	pseudobulk	edgeR	LRT	chr12	70287126	70287191
ODC	SoloTE-chr14-46763605-46765481-L1PA4:L1:LINE-3.5-+	-4.55386	6.64115e-10	1.74608e-05	pseudobulk	edgeR	LRT	chr14	46763605	46765481
ODC	SoloTE-chr10-87432532-87433151-L1MA3:L1:LINE-8.8-+	-2.9035	9.3746e-10	2.3743e-05	pseudobulk	edgeR	LRT	chr10	87432532	87433151
ODC	SoloTE-chr5-86247856-86248658-L1M3:L1:LINE-17.7--	3.52761	1.00077e-09	2.4877e-05	pseudobulk	edgeR	LRT	chr5	86247856	86248658
ODC	SoloTE-chr10-87502844-87502999-MIRb:MIR:SINE-21.4--	-5.01234	1.18793e-09	2.80179e-05	pseudobulk	edgeR	LRT	chr10	87502844	87502999
ODC	SoloTE-chr11-34730136-34730925-L1PA16:L1:LINE-11.6-+	-5.01219	1.18974e-09	2.80179e-05	pseudobulk	edgeR	LRT	chr11	34730136	34730925
ODC	SoloTE-chr3-120379503-120379564-L1M4:L1:LINE-22.0--	4.76263	1.22527e-09	2.83573e-05	pseudobulk	edgeR	LRT	chr3	120379503	120379564
ODC	SoloTE-chr3-179958922-179959056-AluYc:Alu:SINE-9.6-+	2.74442	1.72086e-09	3.91519e-05	pseudobulk	edgeR	LRT	chr3	179958922	179959056
ODC	SoloTE-chr7-131147069-131147357-AluSx1:Alu:SINE-11.4--	4.0674	1.83589e-09	4.1073e-05	pseudobulk	edgeR	LRT	chr7	131147069	131147357
ODC	SoloTE-chr7-131137913-131138230-AluSp:Alu:SINE-9.1--	3.39541	2.06122e-09	4.5358e-05	pseudobulk	edgeR	LRT	chr7	131137913	131138230
ODC	SoloTE-chr12-98599060-98599351-AluSp:Alu:SINE-7.9--	3.37318	2.1993e-09	4.7616e-05	pseudobulk	edgeR	LRT	chr12	98599060	98599351
ODC	SoloTE-chr7-131141084-131141483-L2b:L2:LINE-31.5-+	4.3067	2.30197e-09	4.90476e-05	pseudobulk	edgeR	LRT	chr7	131141084	131141483
ODC	SoloTE-chr2-100782258-100782394-L2:L2:LINE-27.9-+	-4.87714	2.39858e-09	4.97453e-05	pseudobulk	edgeR	LRT	chr2	100782258	100782394
ODC	SoloTE-chr10-127661515-127662754-L1PA3:L1:LINE-2.9--	-4.19354	2.40883e-09	4.97453e-05	pseudobulk	edgeR	LRT	chr10	127661515	127662754
ODC	SoloTE-chr17-10486077-10488785-L1MA9:L1:LINE-18.0--	5.40389	2.53282e-09	5.07445e-05	pseudobulk	edgeR	LRT	chr17	10486077	10488785
ODC	SoloTE-chr3-120369945-120372428-L1MB8:L1:LINE-21.8--	5.41985	2.52394e-09	5.07445e-05	pseudobulk	edgeR	LRT	chr3	120369945	120372428
ODC	SoloTE-chr7-131147370-131147513-MIRb:MIR:SINE-27.6--	4.03353	2.62178e-09	5.17543e-05	pseudobulk	edgeR	LRT	chr7	131147370	131147513
ODC	SoloTE-chr19-43368590-43368959-L1M3:L1:LINE-19.0-+	-3.39184	2.73613e-09	5.32288e-05	pseudobulk	edgeR	LRT	chr19	43368590	43368959
ODC	SoloTE-chr7-131172130-131172307-AluYh3:Alu:SINE-14.0--	4.66774	2.95974e-09	5.67564e-05	pseudobulk	edgeR	LRT	chr7	131172130	131172307
ODC	SoloTE-chr18-61633649-61633953-AluSq:Alu:SINE-10.2-+	-4.16664	3.35628e-09	6.34541e-05	pseudobulk	edgeR	LRT	chr18	61633649	61633953
ODC	SoloTE-chr3-179951269-179951747-MLT1J:ERVL-MaLR:LTR-32.7-+	2.9822	4.49979e-09	8.38917e-05	pseudobulk	edgeR	LRT	chr3	179951269	179951747
ODC	SoloTE-chr7-101357821-101357985-AluSx:Alu:SINE-10.4--	-3.1507	5.18035e-09	9.52568e-05	pseudobulk	edgeR	LRT	chr7	101357821	101357985
ODC	SoloTE-chr7-71750969-71751654-L1PA10:L1:LINE-8.0-+	-4.77976	6.27404e-09	0.000113809	pseudobulk	edgeR	LRT	chr7	71750969	71751654
ODC	SoloTE-chr7-131137576-131137874-AluSx:Alu:SINE-10.4--	5.30825	6.57172e-09	0.000117619	pseudobulk	edgeR	LRT	chr7	131137576	131137874
ODC	SoloTE-chr1-184130574-184136757-L1PA4:L1:LINE-4.1--	-3.22714	9.35267e-09	0.000163044	pseudobulk	edgeR	LRT	chr1	184130574	184136757
ODC	SoloTE-chr1-84051692-84052035-MLT1A1:ERVL-MaLR:LTR-19.8--	-4.72831	1.02834e-08	0.00017697	pseudobulk	edgeR	LRT	chr1	84051692	84052035
ODC	SoloTE-chr17-69112456-69112812-L1PB4:L1:LINE-13.4-+	4.51471	1.23401e-08	0.000209677	pseudobulk	edgeR	LRT	chr17	69112456	69112812
ODC	SoloTE-chr4-47197-47506-AluSx1:Alu:SINE-12.6-+	4.09443	1.55068e-08	0.000260191	pseudobulk	edgeR	LRT	chr4	47197	47506
ODC	SoloTE-chr4-182829509-182829808-AluSp:Alu:SINE-9.7--	3.03606	1.9623e-08	0.000317356	pseudobulk	edgeR	LRT	chr4	182829509	182829808
ODC	SoloTE-chr4-182823172-182823485-AluJb:Alu:SINE-15.0--	3.35156	2.08924e-08	0.000333863	pseudobulk	edgeR	LRT	chr4	182823172	182823485
ODC	SoloTE-chr12-44617406-44617719-AluYa5:Alu:SINE-1.3-+	4.42759	2.34669e-08	0.000370593	pseudobulk	edgeR	LRT	chr12	44617406	44617719
ODC	SoloTE-chr10-87502353-87502573-MLT1M:ERVL-MaLR:LTR-33.3-+	-4.69322	2.62603e-08	0.000400679	pseudobulk	edgeR	LRT	chr10	87502353	87502573
ODC	SoloTE-chr21-34081944-34082153-MER102a:hAT-Charlie:DNA-30.5--	3.12289	2.62675e-08	0.000400679	pseudobulk	edgeR	LRT	chr21	34081944	34082153
ODC	SoloTE-chr11-34715465-34715775-MER102b:hAT-Charlie:DNA-30.1-+	-4.68972	2.68872e-08	0.000405523	pseudobulk	edgeR	LRT	chr11	34715465	34715775
ODC	SoloTE-chr7-71772335-71772650-AluJr:Alu:SINE-18.7-+	-4.61911	2.84859e-08	0.000424127	pseudobulk	edgeR	LRT	chr7	71772335	71772650
ODC	SoloTE-chr11-34723065-34723384-L2c:L2:LINE-36.7--	-4.24727	3.05732e-08	0.000446079	pseudobulk	edgeR	LRT	chr11	34723065	34723384
ODC	SoloTE-chr7-131168717-131168860-MIRb:MIR:SINE-31.2--	4.40189	3.4495e-08	0.000492592	pseudobulk	edgeR	LRT	chr7	131168717	131168860
ODC	SoloTE-chr22-25315897-25316033-AluSq2:Alu:SINE-8.9--	5.11859	3.54846e-08	0.000501391	pseudobulk	edgeR	LRT	chr22	25315897	25316033
ODC	SoloTE-chr5-46313457-46318375-L1PA2:L1:LINE-3.5-+	-2.42424	3.9378e-08	0.000550607	pseudobulk	edgeR	LRT	chr5	46313457	46318375
ODC	SoloTE-chr4-164264638-164264940-AluSq2:Alu:SINE-11.9-+	2.8243	3.97919e-08	0.000550659	pseudobulk	edgeR	LRT	chr4	164264638	164264940
ODC	SoloTE-chr7-71791391-71791718-L1PREC2:L1:LINE-11.0-+	-4.56101	4.8145e-08	0.000652793	pseudobulk	edgeR	LRT	chr7	71791391	71791718
ODC	SoloTE-chr3-120355009-120355888-L1MB8:L1:LINE-15.3-+	2.92617	4.98758e-08	0.00065637	pseudobulk	edgeR	LRT	chr3	120355009	120355888
ODC	SoloTE-chr11-34718338-34720199-L2a:L2:LINE-26.0--	-3.91305	4.98039e-08	0.00065637	pseudobulk	edgeR	LRT	chr11	34718338	34720199
ODC	SoloTE-chr10-61306162-61309103-L1MEg:L1:LINE-25.9--	5.03764	5.8725e-08	0.000743664	pseudobulk	edgeR	LRT	chr10	61306162	61309103
ODC	SoloTE-chr17-10489214-10490197-L1M2:L1:LINE-24.7--	5.01511	6.50174e-08	0.000794627	pseudobulk	edgeR	LRT	chr17	10489214	10490197
ODC	SoloTE-chr5-61451922-61452425-L1ME3D:L1:LINE-25.6--	5.03569	6.53887e-08	0.000794627	pseudobulk	edgeR	LRT	chr5	61451922	61452425
ODC	SoloTE-chr12-74583786-74584185-Tigger3b:TcMar-Tigger:DNA-14.1--	-3.36803	6.63012e-08	0.000794627	pseudobulk	edgeR	LRT	chr12	74583786	74584185
ODC	SoloTE-chr1-148898820-148898831-L2c:L2:LINE-32.6--	4.31233	8.04363e-08	0.000955506	pseudobulk	edgeR	LRT	chr1	148898820	148898831
ODC	SoloTE-chr3-120392209-120392526-L1ME4b:L1:LINE-24.7-+	4.97507	9.48769e-08	0.00108851	pseudobulk	edgeR	LRT	chr3	120392209	120392526
ODC	SoloTE-chr7-75739994-75740290-AluJr:Alu:SINE-15.5--	4.26511	1.13945e-07	0.0012746	pseudobulk	edgeR	LRT	chr7	75739994	75740290
ODC	SoloTE-chr17-10484576-10484966-MSTA:ERVL-MaLR:LTR-13.7--	4.93786	1.18082e-07	0.00130061	pseudobulk	edgeR	LRT	chr17	10484576	10484966
ODC	SoloTE-chr7-47271258-47273206-L1MDa:L1:LINE-22.8--	-2.73216	1.25271e-07	0.00136712	pseudobulk	edgeR	LRT	chr7	47271258	47273206
ODC	SoloTE-chr11-34810280-34810680-L2a:L2:LINE-30.5--	-4.46887	1.89009e-07	0.00196676	pseudobulk	edgeR	LRT	chr11	34810280	34810680
ODC	SoloTE-chr3-179952557-179953462-L1P3:L1:LINE-7.6-+	2.38222	1.99255e-07	0.00205743	pseudobulk	edgeR	LRT	chr3	179952557	179953462
ODC	SoloTE-chr3-120379083-120379502-MSTB:ERVL-MaLR:LTR-14.6--	4.18513	2.2876e-07	0.00230881	pseudobulk	edgeR	LRT	chr3	120379083	120379502
ODC	SoloTE-chr6-125883341-125883621-L1MB7:L1:LINE-18.0--	2.72252	2.33883e-07	0.00232554	pseudobulk	edgeR	LRT	chr6	125883341	125883621
ODC	SoloTE-chr15-22296602-22297556-L1M2:L1:LINE-19.4-+	2.87114	2.50708e-07	0.00247451	pseudobulk	edgeR	LRT	chr15	22296602	22297556
ODC	SoloTE-chr17-69098192-69098401-L1MB2:L1:LINE-17.0-+	3.79299	2.74395e-07	0.00266905	pseudobulk	edgeR	LRT	chr17	69098192	69098401
ODC	SoloTE-chr1-148893328-148893515-MIRb:MIR:SINE-29.1-+	4.16555	2.86458e-07	0.00276634	pseudobulk	edgeR	LRT	chr1	148893328	148893515
ODC	SoloTE-chrX-71439773-71440499-L1MD2:L1:LINE-22.4--	4.83516	3.18435e-07	0.00302987	pseudobulk	edgeR	LRT	chrX	71439773	71440499
ODC	SoloTE-chr7-131173963-131174267-AluY:Alu:SINE-5.2--	3.14141	3.20518e-07	0.00302987	pseudobulk	edgeR	LRT	chr7	131173963	131174267
ODC	SoloTE-chr1-103931440-103931738-AluYd8:Alu:SINE-2.0--	-3.23543	3.31058e-07	0.00304376	pseudobulk	edgeR	LRT	chr1	103931440	103931738
ODC	SoloTE-chr7-131160535-131160829-AluJb:Alu:SINE-16.6--	2.98445	3.25901e-07	0.00304376	pseudobulk	edgeR	LRT	chr7	131160535	131160829
ODC	SoloTE-chr7-131152490-131152762-AluSg:Alu:SINE-9.2--	3.05086	3.36676e-07	0.00307436	pseudobulk	edgeR	LRT	chr7	131152490	131152762
ODC	SoloTE-chr4-182821188-182821587-MER39B:ERV1:LTR-13.8--	3.01199	3.39981e-07	0.00308356	pseudobulk	edgeR	LRT	chr4	182821188	182821587
ODC	SoloTE-chr17-10488967-10489213-AluSx1:Alu:SINE-16.6--	4.78348	3.78249e-07	0.00336248	pseudobulk	edgeR	LRT	chr17	10488967	10489213
ODC	SoloTE-chr7-131172308-131172613-AluY:Alu:SINE-6.5--	2.65015	4.59049e-07	0.00392481	pseudobulk	edgeR	LRT	chr7	131172308	131172613
ODC	SoloTE-chr1-44453793-44453922-Charlie1b:hAT-Charlie:DNA-15.5--	2.71466	5.18898e-07	0.00432629	pseudobulk	edgeR	LRT	chr1	44453793	44453922
ODC	SoloTE-chrX-1563024-1563136-L1MEg:L1:LINE-27.9-+	-3.32536	5.78118e-07	0.00473186	pseudobulk	edgeR	LRT	chrX	1563024	1563136
ODC	SoloTE-chr11-131746865-131747011-MIRc:MIR:SINE-31.0-+	3.46975	6.05099e-07	0.00489303	pseudobulk	edgeR	LRT	chr11	131746865	131747011
ODC	SoloTE-chrX-3617830-3617953-Tigger3:TcMar-Tigger:DNA-15.8-+	2.57452	6.03529e-07	0.00489303	pseudobulk	edgeR	LRT	chrX	3617830	3617953
ODC	SoloTE-chr18-36992674-36992774-L2b:L2:LINE-30.0--	3.70614	6.49891e-07	0.00516195	pseudobulk	edgeR	LRT	chr18	36992674	36992774
ODC	SoloTE-chr2-216532826-216532953-MIR3:MIR:SINE-27.4--	2.56439	6.87801e-07	0.00533541	pseudobulk	edgeR	LRT	chr2	216532826	216532953
ODC	SoloTE-chrX-93022959-93023368-LTR7:ERV1:LTR-9.1-+	-2.43672	9.93106e-07	0.00736943	pseudobulk	edgeR	LRT	chrX	93022959	93023368
ODC	SoloTE-chr4-88316467-88316790-AluJo:Alu:SINE-17.3--	3.39997	1.05544e-06	0.00778435	pseudobulk	edgeR	LRT	chr4	88316467	88316790
ODC	SoloTE-chr17-38195256-38195445-Tigger4a:TcMar-Tigger:DNA-16.5--	4.6333	1.06519e-06	0.00781333	pseudobulk	edgeR	LRT	chr17	38195256	38195445
ODC	SoloTE-chr3-120369619-120369910-L1ME4a:L1:LINE-28.4-+	4.6175	1.18384e-06	0.00854157	pseudobulk	edgeR	LRT	chr3	120369619	120369910
ODC	SoloTE-chr4-46102-46409-AluSq2:Alu:SINE-9.7-+	4.59009	1.31193e-06	0.00912461	pseudobulk	edgeR	LRT	chr4	46102	46409
ODC	SoloTE-chr1-171401442-171401732-AluYd8:Alu:SINE-0.7-+	-2.25575	1.32847e-06	0.00919197	pseudobulk	edgeR	LRT	chr1	171401442	171401732
ODC	SoloTE-chr12-1179807-1179878-L2c:L2:LINE-31.0-+	-2.39424	1.4246e-06	0.00967327	pseudobulk	edgeR	LRT	chr12	1179807	1179878
ODC	SoloTE-chr3-120403855-120403950-AluYa8:Alu:SINE-1.0-+	2.88474	1.56485e-06	0.0103475	pseudobulk	edgeR	LRT	chr3	120403855	120403950
ODC	SoloTE-chr4-34664813-34665117-AluY:Alu:SINE-6.6--	-3.169	1.66416e-06	0.0107397	pseudobulk	edgeR	LRT	chr4	34664813	34665117
ODC	SoloTE-chr7-131161839-131161926-Tigger4:TcMar-Tigger:DNA-16.3-+	3.06051	1.68635e-06	0.0108308	pseudobulk	edgeR	LRT	chr7	131161839	131161926
ODC	SoloTE-chr8-9449581-9449904-AluY:Alu:SINE-8.8--	-3.35502	1.70797e-06	0.0109174	pseudobulk	edgeR	LRT	chr8	9449581	9449904
ODC	SoloTE-chrX-119508598-119508935-L1PB3:L1:LINE-11.8--	4.55109	1.84216e-06	0.0115205	pseudobulk	edgeR	LRT	chrX	119508598	119508935
ODC	SoloTE-chr10-86278030-86278342-L1M1:L1:LINE-22.7-+	3.06095	1.84789e-06	0.0115205	pseudobulk	edgeR	LRT	chr10	86278030	86278342
ODC	SoloTE-chrX-3617971-3618039-AluSz6:Alu:SINE-13.0--	3.05177	1.85381e-06	0.0115205	pseudobulk	edgeR	LRT	chrX	3617971	3618039
ODC	SoloTE-chr3-170766148-170767132-L2:L2:LINE-29.6-+	2.26759	2.10122e-06	0.0127051	pseudobulk	edgeR	LRT	chr3	170766148	170767132
ODC	SoloTE-chr3-69583721-69583962-Charlie29a:hAT-Charlie:DNA-24.6--	3.88844	2.38768e-06	0.013935	pseudobulk	edgeR	LRT	chr3	69583721	69583962
ODC	SoloTE-chr7-143608860-143609532-HAL1ME:L1:LINE-25.8-+	-3.26748	2.42535e-06	0.0140936	pseudobulk	edgeR	LRT	chr7	143608860	143609532
ODC	SoloTE-chr5-178621135-178621291-MER5A1:hAT-Charlie:DNA-31.8-+	4.52762	2.4541e-06	0.0141992	pseudobulk	edgeR	LRT	chr5	178621135	178621291
ODC	SoloTE-chr2-182485576-182487573-L1MB7:L1:LINE-22.6-+	3.52083	2.85621e-06	0.0159749	pseudobulk	edgeR	LRT	chr2	182485576	182487573
ODC	SoloTE-chr1-207688468-207690604-L1ME3:L1:LINE-24.1--	3.52117	2.8972e-06	0.0160851	pseudobulk	edgeR	LRT	chr1	207688468	207690604
ODC	SoloTE-chr18-36992538-36992622-HAL1:L1:LINE-26.2--	3.5157	2.89988e-06	0.0160851	pseudobulk	edgeR	LRT	chr18	36992538	36992622
ODC	SoloTE-chr7-131153655-131153962-AluSx:Alu:SINE-12.7--	2.6437	2.96094e-06	0.0162892	pseudobulk	edgeR	LRT	chr7	131153655	131153962
ODC	SoloTE-chr4-182823487-182823694-MIR:MIR:SINE-25.2--	3.1373	3.3102e-06	0.0177027	pseudobulk	edgeR	LRT	chr4	182823487	182823694
ODC	SoloTE-chr15-22295702-22296607-L1MA7:L1:LINE-15.1--	2.83033	3.34673e-06	0.0177997	pseudobulk	edgeR	LRT	chr15	22295702	22296607
ODC	SoloTE-chr3-120380038-120380141-L2a:L2:LINE-25.7--	4.44513	4.12794e-06	0.0204467	pseudobulk	edgeR	LRT	chr3	120380038	120380141
ODC	SoloTE-chr4-155185338-155185938-LTR37-int:ERV1:LTR-24.3--	4.48895	4.27872e-06	0.0208853	pseudobulk	edgeR	LRT	chr4	155185338	155185938
ODC	SoloTE-chr3-179957023-179957166-L1ME4c:L1:LINE-24.5-+	2.77591	4.25612e-06	0.0208853	pseudobulk	edgeR	LRT	chr3	179957023	179957166
ODC	SoloTE-chr3-179964338-179964754-L1PREC2:L1:LINE-11.2-+	2.85303	4.41554e-06	0.021475	pseudobulk	edgeR	LRT	chr3	179964338	179964754
ODC	SoloTE-chr15-59173191-59173650-L1ME4a:L1:LINE-26.7-+	3.78598	4.97441e-06	0.0237627	pseudobulk	edgeR	LRT	chr15	59173191	59173650
ODC	SoloTE-chr18-50349984-50351195-L1MCa:L1:LINE-18.5--	4.47154	5.04378e-06	0.0238029	pseudobulk	edgeR	LRT	chr18	50349984	50351195
ODC	SoloTE-chr2-152605335-152605624-AluJb:Alu:SINE-17.2--	3.78931	5.04117e-06	0.0238029	pseudobulk	edgeR	LRT	chr2	152605335	152605624
ODC	SoloTE-chr8-131315119-131315497-HERVH-int:ERV1:LTR-9.1-+	4.40797	5.19259e-06	0.024202	pseudobulk	edgeR	LRT	chr8	131315119	131315497
ODC	SoloTE-chr10-61309128-61312738-L1MA9:L1:LINE-16.4--	3.19228	5.77177e-06	0.0261744	pseudobulk	edgeR	LRT	chr10	61309128	61312738
ODC	SoloTE-chr12-1179495-1179806-AluYa5:Alu:SINE-1.4--	-2.16587	5.84644e-06	0.026247	pseudobulk	edgeR	LRT	chr12	1179495	1179806
ODC	SoloTE-chr7-131115254-131115912-L2b:L2:LINE-30.8-+	3.74808	6.30944e-06	0.0278597	pseudobulk	edgeR	LRT	chr7	131115254	131115912
ODC	SoloTE-chr7-102626077-102626346-AluSx1:Alu:SINE-9.0--	4.38476	6.62404e-06	0.028963	pseudobulk	edgeR	LRT	chr7	102626077	102626346
ODC	SoloTE-chr4-155185939-155186457-LTR37-int:ERV1:LTR-24.8--	4.41031	6.8254e-06	0.0296503	pseudobulk	edgeR	LRT	chr4	155185939	155186457
ODC	SoloTE-chr5-167508833-167509116-AluSx:Alu:SINE-10.6--	3.73029	6.95433e-06	0.0301129	pseudobulk	edgeR	LRT	chr5	167508833	167509116
ODC	SoloTE-chr7-131178427-131178581-MLT1J:ERVL-MaLR:LTR-28.4--	3.3813	7.21014e-06	0.0307216	pseudobulk	edgeR	LRT	chr7	131178427	131178581
ODC	SoloTE-chr5-135836453-135836713-L1MB8:L1:LINE-23.9--	3.13726	8.6005e-06	0.0348783	pseudobulk	edgeR	LRT	chr5	135836453	135836713
ODC	SoloTE-chr16-89213820-89214131-AluY:Alu:SINE-8.0-+	-3.14158	1.02503e-05	0.039425	pseudobulk	edgeR	LRT	chr16	89213820	89214131
ODC	SoloTE-chr2-232827194-232827371-Tigger1:TcMar-Tigger:DNA-18.1-+	4.2629	1.12068e-05	0.0423753	pseudobulk	edgeR	LRT	chr2	232827194	232827371
ODC	SoloTE-chr19-6814493-6814662-L1M5:L1:LINE-28.4--	-2.36701	1.23699e-05	0.0451209	pseudobulk	edgeR	LRT	chr19	6814493	6814662
ODC	SoloTE-chr19-6814705-6814949-L1M5:L1:LINE-26.0--	-2.36701	1.23699e-05	0.0451209	pseudobulk	edgeR	LRT	chr19	6814705	6814949
ODC	SoloTE-chr3-120378889-120379082-L1M4:L1:LINE-22.0--	4.24665	1.29043e-05	0.0461916	pseudobulk	edgeR	LRT	chr3	120378889	120379082
ODC	SoloTE-chr7-101343708-101344004-AluSx1:Alu:SINE-8.1--	2.36895	1.3235e-05	0.0462648	pseudobulk	edgeR	LRT	chr7	101343708	101344004
ODC	SoloTE-chr2-182482781-182484345-L1MB7:L1:LINE-21.3-+	3.09284	1.33689e-05	0.0463709	pseudobulk	edgeR	LRT	chr2	182482781	182484345
ODC	SoloTE-chr17-69098402-69098655-AluSq2:Alu:SINE-11.8-+	2.51997	1.37106e-05	0.0470696	pseudobulk	edgeR	LRT	chr17	69098402	69098655
ODC	SoloTE-chr7-15265515-15266162-L1MB3:L1:LINE-20.3-+	3.62922	1.40792e-05	0.0479668	pseudobulk	edgeR	LRT	chr7	15265515	15266162
ODC	SoloTE-chrX-73834663-73834703-MIR3:MIR:SINE-29.9--	4.23158	1.49103e-05	0.0497876	pseudobulk	edgeR	LRT	chrX	73834663	73834703

## Sheet: TableS4
Table S4. Chromosomal distribution of differentially expressed transposable elements. Distribution of 508 DE TEs across human chromosomes. n_tes_Downregulated/Upregulated in AD, TE counts by direction; mean_log2FC_Downregulated/Upregulated in AD, average log2 fold changes; total, sum per chromosome; ratio, enrichment fold relative to chromosome size.
chromosome	n_tes_Downregulated in AD	n_tes_Upregulated in AD	mean_logFC_Downregulated in AD	mean_logFC_Upregulated in AD	total	ratio
chr3	20	64	3.55066	4.22408	84	3.04762
chr7	21	58	4.04327	3.87186	79	2.63636
chr1	15	48	3.02136	4.02021	63	3
chr19	15	34	3.31333	4.20436	49	2.125
chr11	21	27	3.83391	3.75792	48	1.22727
chr10	12	32	3.66013	4.0208	44	2.46154
chr12	14	29	3.75014	3.68279	43	1.93333
chr17	4	37	3.53241	4.24782	41	7.4
chr6	7	32	3.66172	4.19489	39	4
chr2	7	27	3.94201	3.85298	34	3.375
chr15	8	25	2.53479	3.53865	33	2.77778
chr13	4	23	3.55635	3.53524	27	4.6
chr4	8	19	3.19759	4.01172	27	2.11111
chr8	7	17	3.80956	3.93467	24	2.125
chr5	5	17	2.98331	4.04487	22	2.83333
chr9	7	15	4.0624	3.25578	22	1.875
chrX	6	16	2.5757	4.53824	22	2.28571
chr14	2	18	4.23207	3.27433	20	6
chr16	3	16	2.56673	4.31708	19	4
chr21	2	9	2.83035	2.92095	11	3
chr22	1	10	4.28551	4.07641	11	5
chr18	1	7	4.16664	3.89169	8	3.5
chr20	0	4	0	3.89935	4	4
chrY	3	1	3.08302	2.69495	4	0.25

## Sheet: Table S5
Table S5. Classification of genes within 250kb of dysregulated transposable elements. Analysis of 2,326 genes located within 250kb genomic windows of DE TEs, cross-referenced with HUGO Gene Nomenclature Committee (HGNC) TE-derived gene catalog.
Metric	Value
Total genes near DE TEs (250kb)	2326
TE-derived genes (HGNC catalog)	12
Percentage TE-derived	0.52%
KRAB-ZNF genes	8
Endogenous retrovirus genes	0
Other TE-derived families	4
Brain-relevant TE-derived genes	0

## Sheet: TableS6
Table S6. AD risk genes with proximal dysregulated transposable elements. Seven AD-associated genes with dysregulated TEs identified through integration of differential expression and chromatin accessibility data. gene_symbol, HGNC symbol; gene_category, classification (Core_Risk, established AD genes; Extended_AD, expanded risk set; GWAS_Top, genome-wide significant loci); te_name, SoloTE identi…
gene_symbol	gene_category	te_name	regulatory_type	distance	te_logFC	te_class	te_family	cell_type
TARDBP	Core_Risk	SoloTE-chr1-11011022-11011271-AluSx:Alu:SINE-10.8-+	Promoter	1072	4.63956	SINE	Alu	EX
PTK2B	Core_Risk	SoloTE-chr8-27169944-27171617-L1MEg:L1:LINE-23.9--	Promoter	139864	4.5569	LINE	L1	EX
DOC2A	Extended_AD	SoloTE-chr16-30021886-30021966-MIR:MIR:SINE-32.1-+	Promoter	0	6.9839	SINE	MIR	EX
DOC2A	Extended_AD	SoloTE-chr16-30021967-30022276-AluSx:Alu:SINE-9.7-+	Promoter	0	4.76136	SINE	Alu	EX
DOC2A	Extended_AD	SoloTE-chr16-30022390-30022678-AluJr:Alu:SINE-13.8-+	Promoter	0	3.53535	SINE	Alu	EX
DOC2A	Extended_AD	SoloTE-chr16-30022687-30022987-AluSx1:Alu:SINE-13.0-+	Promoter	0	3.91985	SINE	Alu	EX
IL34	Extended_AD	SoloTE-chr16-70574488-70574792-AluSz6:Alu:SINE-18.0--	Promoter	5102	4.8066	SINE	Alu	EX
ABCB9	Extended_AD	SoloTE-chr12-122839609-122839926-MER33:hAT-Charlie:DNA-25.5--	Promoter	81024	4.84856	DNA	hAT-Charlie	EX
PLD3	Extended_AD	SoloTE-chr19-40623162-40623474-AluSq2:Alu:SINE-12.8--	Promoter	233689	3.29491	SINE	Alu	EX
ABCA7	GWAS_Top	SoloTE-chr19-913989-914294-AluY:Alu:SINE-4.6-+	Promoter	125702	2.72898	SINE	Alu	EX
ABCA7	GWAS_Top	SoloTE-chr19-1225266-1225568-AluSg:Alu:SINE-8.2--	Promoter	159693	3.56225	SINE	Alu	EX
